# Supplementary material for: Covid-19 infection risk on US domestic airlines
Source: Health Care Manag Sci. 2022 Jul 2;25(3):347–62. doi: 10.1007/s10729-022-09603-6 (PMC9474510; doi:10.1007/s10729-022-09603-6)
Supplement: Supplementary file 1 — (CSV 5 kb) [file 10729_2022_9603_MOESM1_ESM.csv]

Municipality	Population
Abington	16335
Acton	23607
Acushnet	10483
Adams	8174
Agawam	28696
Alford	494
Amesbury	17327
Amherst	40011
Andover	35451
Aquinnah	322
Arlington	45224
Ashburnham	6226
Ashby	3204
Ashfield	1726
Ashland	17587
Athol	11669
Attleboro	44418
Auburn	16617
Avon	4482
Ayer	8084
Barnstable	44215
Barre	5506
Becket	1739
Bedford	14126
Belchertown	14949
Bellingham	17022
Belmont	26299
Berkley	6676
Berlin	3135
Bernardston	2105
Beverly	41625
Billerica	42770
Blackstone	9231
Blandford	1247
Bolton	5219
Boston	679848
Bourne	19866
Boxborough	5216
Boxford	8237
Boylston	4571
Braintree	37194
Brewster	9851
Bridgewater	27382
Brimfield	3643
Brockton	95441
Brookfield	3422
Brookline	59162
Buckland	1868
Burlington	26776
Cambridge	115685
Canton	23242
Carlisle	5216
Carver	11664
Charlemont	1239
Charlton	13442
Chatham	6029
Chelmsford	35011
Chelsea	40261
Cheshire	3162
Chester	1377
Chesterfield	1255
Chicopee	55342
Chilmark	922
Clarksburg	1662
Clinton	13869
Cohasset	8461
Colrain	1648
Concord	19080
Conway	1880
Cummington	870
Dalton	6646
Danvers	27493
Dartmouth	34185
Dedham	25398
Deerfield	5023
Dennis	13988
Dighton	7556
Douglas	8743
Dover	5980
Dracut	31113
Dudley	11687
Dunstable	3341
Duxbury	15859
East Bridgewater	14426
East Brookfield	2194
East Longmeadow	16226
Eastham	4897
Easthampton	16038
Easton	24014
Edgartown	4314
Egremont	1206
Erving	1769
Essex	3714
Everett	45908
Fairhaven	16027
Fall River	89287
Falmouth	31173
Fitchburg	40676
Florida	732
Foxborough	17538
Framingham	71459
Franklin	32977
Freetown	9265
Gardner	20539
Georgetown	8646
Gill	1466
Gloucester	29982
Goshen	1068
Gosnold	76
Grafton	18636
Granby	6332
Granville	1615
Great Barrington	6908
Greenfield	17421
Groton	11307
Groveland	6725
Hadley	5289
Halifax	7817
Hamilton	8016
Hampden	5183
Hancock	705
Hanover	14400
Hanson	10732
Hardwick	3029
Harvard	6549
Harwich	12136
Hatfield	3295
Haverhill	63200
Hawley	337
Heath	697
Hingham	23124
Hinsdale	1945
Holbrook	11042
Holden	18917
Holland	2489
Holliston	14577
Holyoke	40262
Hopedale	5948
Hopkinton	16863
Hubbardston	4633
Hudson	19890
Hull	10433
Huntington	2185
Ipswich	13861
Kingston	13401
Lakeville	11279
Lancaster	8025
Lanesborough	2983
Lawrence	79818
Lee	5776
Leicester	11280
Lenox	4974
Leominster	41406
Leverett	1839
Lexington	33493
Leyden	718
Lincoln	6764
Littleton	10003
Longmeadow	15823
Lowell	111226
Ludlow	21354
Lunenburg	11198
Lynn	93185
Lynnfield	12832
Malden	61276
Manchester	5354
Mansfield	23668
Marblehead	20455
Marion	5096
Marlborough	39782
Marshfield	25761
Mashpee	14121
Mattapoisett	6295
Maynard	10604
Medfield	12864
Medford	57820
Medway	13232
Melrose	28114
Mendon	6037
Merrimac	6837
Methuen	49953
Middleborough	24568
Middlefield	531
Middleton	9742
Milford	28737
Millbury	13594
Millis	8186
Millville	3243
Milton	27578
Monroe	116
Monson	8768
Montague	8287
Monterey	937
Montgomery	864
Mount Washington	161
Nahant	3491
Nantucket	11100
Natick	36088
Needham	30686
New Ashford	223
New Bedford	95135
New Braintree	1022
New Marlborough	1476
New Salem	1011
Newbury	7018
Newburyport	17929
Newton	88569
Norfolk	11669
North Adams	13082
North Andover	30824
North Attleborough	29065
North Brookfield	4762
North Reading	15528
Northampton	28550
Northborough	14998
Northbridge	16491
Northfield	2987
Norton	19614
Norwell	10972
Norwood	29172
Oak Bluffs	4682
Oakham	1933
Orange	7656
Orleans	5826
Otis	1565
Oxford	13912
Palmer	12232
Paxton	4839
Peabody	52759
Pelham	1325
Pembroke	18318
Pepperell	12088
Peru	843
Petersham	1251
Phillipston	1735
Pittsfield	43036
Plainfield	656
Plainville	9123
Plymouth	59209
Plympton	2928
Princeton	3441
Provincetown	2966
Quincy	94130
Randolph	33648
Raynham	14044
Reading	25140
Rehoboth	12048
Revere	53942
Richmond	1432
Rochester	5517
Rockland	17945
Rockport	7206
Rowe	393
Rowley	6296
Royalston	1268
Russell	1795
Rutland	8539
Salem	43233
Salisbury	9276
Sandisfield	902
Sandwich	20344
Saugus	28120
Savoy	677
Scituate	18606
Seekonk	15228
Sharon	18274
Sheffield	3172
Shelburne	1854
Sherborn	4294
Shirley	7629
Shrewsbury	36646
Shutesbury	1757
Somerset	18169
Somerville	80936
South Hadley	17762
Southampton	6143
Southborough	10085
Southbridge	16866
Southwick	9702
Spencer	11918
Springfield	154028
Sterling	8025
Stockbridge	1916
Stoneham	22792
Stoughton	28397
Stow	7067
Sturbridge	9503
Sudbury	18816
Sunderland	3643
Sutton	9371
Swampscott	14903
Swansea	16386
Taunton	56939
Templeton	8108
Tewksbury	30986
Tisbury	4101
Tolland	498
Topsfield	6537
Townsend	9475
Truro	2009
Tyngsborough	12322
Tyringham	319
Upton	7784
Uxbridge	13873
Wakefield	26900
Wales	1884
Walpole	25051
Waltham	62939
Ware	9838
Wareham	22593
Warren	5194
Warwick	773
Washington	540
Watertown	35141
Wayland	13804
Webster	16949
Wellesley	28876
Wellfleet	2738
Wendell	872
Wenham	5200
West Boylston	7868
West Bridgewater	7158
West Brookfield	3714
West Newbury	4602
West Springfield	28602
West Stockbridge	1267
West Tisbury	2898
Westborough	18949
Westfield	41561
Westford	24223
Westhampton	1631
Westminster	7636
Weston	12094
Westport	15863
Westwood	16043
Weymouth	55924
Whately	1537
Whitman	14948
Wilbraham	14587
Williamsburg	2487
Williamstown	7540
Wilmington	23388
Winchendon	10803
Winchester	22679
Windsor	873
Winthrop	18525
Woburn	40341
Worcester	184859
Worthington	1189
Wrentham	11728
Yarmouth	23400
