# Supplementary material for: Covid-19 infection risk on US domestic airlines
Source: Health Care Manag Sci. 2022 Jul 2;25(3):347–62. doi: 10.1007/s10729-022-09603-6 (PMC9474510; doi:10.1007/s10729-022-09603-6)
Supplement: Supplementary file 2 — (CSV 5591 kb) [file 10729_2022_9603_MOESM2_ESM.csv]

P_full	P_56	P_ME	P_half	P_third	P_sixth	V	Q_DS_full	Q_DS_56	Q_DS_ME	Q_DS_half	Q_DS_third	Q_DS_sixth	Beta	Rho	Psi_ns	Psi_ms	Psi_cs	Qm	Omega	Lambda	Tau
0.0007287668774980934	0.0005903036538174936	0.0004502889907369873	0.00029655038447135457	0.0001829711915667931	6.548724387890908e-05	0.00307390878373478	[0.75582234 0.87811772 0.94632014 0.94632014 0.87811772 0.75582234]	[0.59907575 0.76412073 0.77323981 0.717411 0.62549162]	[0.46874503 0.5910404 0.5910404 0.46874503]	[0.3388502 0.37802911 0.32701304]	[0.19059323 0.23629712]	[0.07505394]	0.8164919743751357	3.477542766123414	0.38147942663970025	0.6150983105902728	0.9148329448297928	0.27406416622743013	0.46780164666872404	0.46847691702876954	0.0010415664518652226
0.0005682159220555276	0.0004606252851567875	0.00035232967459868916	0.0002324031264127034	0.00014480262275073038	5.432371588852137e-05	0.0015000581563009323	[1.12031158 1.3123003 1.41903757 1.41903757 1.3123003 1.12031158]	[0.8902758 1.14787177 1.16094778 1.07097076 0.92782903]	[0.69779325 0.88978198 0.88978198 0.69779325]	[0.50798322 0.56709666 0.49115779]	[0.2863366 0.3604612]	[0.11919684]	0.5496419794117132	2.514468460610713	0.34681991656093203	0.6578776018984517	0.8964951456902547	0.29334362740233316	0.509958461662592	0.4028514813860886	0.001529021273354918
0.0006821805853197445	0.0005515505907187816	0.0004202446812445782	0.0002727247429695887	0.00016876904537441612	6.37174280161594e-05	0.0028936211379701933	[0.54717493 0.65939565 0.72071582 0.72071582 0.65939565 0.54717493]	[0.43103655 0.58130287 0.59013584 0.53693597 0.45464055]	[0.33850217 0.45072289 0.45072289 0.33850217]	[0.24911684 0.27823558 0.2386917 ]	[0.13576929 0.17842511]	[0.05827027]	0.8132788839297186	2.992046746688913	0.35708174198343084	0.5345235437403019	0.8909454304184998	0.364862759356152	0.6222400795100121	0.356011193604773	0.0008299425457180662
0.003586018453793951	0.0029092865170023494	0.0022297217976031242	0.001487265423755409	0.0009190762909758688	0.0003220037256942987	0.003001725577258616	[3.82206234 4.3459372 4.64268757 4.64268757 4.3459372 3.82206234]	[3.05995396 3.76336627 3.78873651 3.54215408 3.14764873]	[2.38554036 2.90941521 2.90941521 2.38554036]	[1.71095341 1.90089776 1.67054209]	[0.97766685 1.18589948]	[0.37235975]	0.8734417615831261	2.991218023317514	0.35999680574586057	0.5729458084296404	0.8996124024753442	0.2781552234566556	0.4333111160008498	0.5389167075808647	0.006131113904881588
0.0007581634734616268	0.0006135315012540848	0.00046710249349403107	0.0003063761793021977	0.00018791961577722867	6.535996678323739e-05	0.0022880682032495265	[1.14641147 1.33371464 1.43828946 1.43828946 1.33371464 1.14641147]	[0.9066822 1.16004755 1.17427621 1.08928112 0.94846039]	[0.70873113 0.8960343 0.8960343 0.70873113]	[0.51098433 0.57110567 0.49220087]	[0.28542242 0.35457541]	[0.10934562]	0.7787592265075045	2.4759957425248924	0.25515916210368805	0.6623374364418504	0.8973839318892245	0.25223276882434786	0.47658831327853746	0.5013802467405801	0.001701821900216716
0.001851196401409981	0.0014958214997250951	0.0011358382015462744	0.0007386118219836728	0.0004507182949093379	0.00015416183012521888	0.002650601421331679	[1.38418894 1.6286955 1.76476686 1.76476686 1.6286955 1.38418894]	[1.09004197 1.42103927 1.44029761 1.32911191 1.14621044]	[0.85206346 1.09657002 1.09657002 0.85206346]	[0.61517635 0.69014595 0.58990172]	[0.33854003 0.4279842 ]	[0.12878958]	0.7882274141263205	2.8405579686418387	0.3335534968305954	0.5683177268207857	0.8955272950890939	0.4360253410664271	0.5242661806644736	0.5080433242353617	0.0022617376808122093
0.002678790286775338	0.002176851772100856	0.0016725005082303967	0.0011223643758057204	0.0007002675341669319	0.0002580162474542329	0.0025873803708104308	[3.02211022 3.4299954 3.66037105 3.66037105 3.4299954 3.02211022]	[2.42388362 2.97073975 2.99206348 2.80079037 2.49277359]	[1.89454699 2.30243217 2.30243217 1.89454699]	[1.36571482 1.51242801 1.33430985]	[0.78978269 0.95219086]	[0.31528826]	0.8137223482561282	2.8532853600951387	0.35051871212202207	0.6153636760686442	0.9266029527816174	0.30537889077692526	0.4125132343343651	0.4753023329735008	0.004102733463742729
0.00155067734852406	0.0012464728800898669	0.0009328571532735449	0.0005914704801088824	0.00034696358459480826	9.710042964292634e-05	0.0028602014660940203	[1.22194727 1.44347547 1.56695889 1.56695889 1.44347547 1.22194727]	[0.94316944 1.24986408 1.274112 1.18218797 1.01426682]	[0.73548899 0.95701719 0.95701719 0.73548899]	[0.52291945 0.59120442 0.49089003]	[0.27742534 0.34660546]	[0.08578798]	0.8039210120277339	3.015620155733791	0.32756225846152315	0.5856951022151035	0.8746821937562792	0.382083343907868	0.5228343581657239	0.6603907309590468	0.0025065479225265612
0.0008697733516189563	0.0007092004644564588	0.0005477520325555687	0.00037387241029835164	0.00023558467241269784	9.116549767889623e-05	0.0021890494100022806	[1.47469091 1.63962854 1.73289462 1.73289462 1.63962854 1.47469091]	[1.18964577 1.41059176 1.41936463 1.34285896 1.21716928]	[0.93212414 1.09706177 1.09706177 0.93212414]	[0.67386476 0.73624871 0.66141957]	[0.39960679 0.46554414]	[0.16445934]	0.7710633301889888	2.9824801475624247	0.4161319984289065	0.7142335863705529	0.913095887904948	0.2444986370226722	0.3219993395358289	0.41466231547061366	0.0014855068319479317
0.0013207681416333309	0.0010708839958435323	0.0008174544814362071	0.0005459123348449009	0.000331919030245598	0.00010910439107659414	0.0030725001981558478	[1.19005577 1.32962205 1.40852435 1.40852435 1.32962205 1.19005577]	[0.94773982 1.13796667 1.14841749 1.08746598 0.98060947]	[0.73829353 0.87785981 0.87785981 0.73829353]	[0.52568851 0.57775107 0.51081674]	[0.30024196 0.35027429]	[0.1050392]	0.7887463660726322	3.4141375246790617	0.28807173759189714	0.653878648407926	0.9707273164030126	0.3264066088597424	0.3289351977158935	0.5940500125242382	0.001593127015521453
0.0003012244289116877	0.0002436251847467511	0.00018537727420949983	0.0001208366246080462	7.439706332036742e-05	2.6880821175195557e-05	0.0026621540159494856	[0.30456778 0.36049511 0.39137452 0.39137452 0.36049511 0.30456778]	[0.24007599 0.31544123 0.31998554 0.29428187 0.2526167 ]	[0.18812491 0.24405225 0.24405225 0.18812491]	[0.13687998 0.15315064 0.13131114]	[0.07559965 0.09633687]	[0.03051673]	0.8667200521867268	2.601320595788877	0.26585413402504976	0.6596978823434831	0.8820315831317564	0.3194709326038716	0.5349774396296045	0.4338239712679628	0.00044076782239726054
0.00753451385811259	0.006135356233554426	0.004734908687829859	0.003204926771937668	0.002024218823075659	0.0007814037624225782	0.0033820705982204784	[4.54384961 5.13715873 5.47346025 5.47346025 5.13715873 4.54384961]	[3.66515848 4.45562708 4.4798165 4.19540053 3.74736534]	[2.86867421 3.46198333 3.46198333 2.86867421]	[2.07560247 2.2954637 2.03786976]	[1.21822343 1.46465926]	[0.50874821]	0.7273636342715101	3.713330726671989	0.29880067743450384	0.5353459832607989	0.9048459746740303	0.4384801774550012	0.41875198657640267	0.4285208319372004	0.006085670191476405
6.569480326201925e-05	5.263008427900401e-05	3.906729956361753e-05	2.4130842399895612e-05	1.40131855224275e-05	4.095878876294787e-06	0.002878360281413049	[0.06483047 0.07991871 0.0880774 0.0880774 0.07991871 0.06483047]	[0.04904796 0.06980568 0.07183479 0.06556881 0.05425733]	[0.03847482 0.05356307 0.05356307 0.03847482]	[0.02788607 0.03153021 0.02561063]	[0.0140603 0.01866602]	[0.00469884]	0.7874509013283176	2.9031934673112385	0.25036007556937745	0.5936443400657141	0.8814106836376749	0.2923959886273544	0.6693107851933235	0.5853573479754863	0.00014030053500826577
0.0036345729262821118	0.002922063959815268	0.002198227611656056	0.001391378206544462	0.0008264495923130843	0.000251229731878774	0.003495440795467788	[2.46808897 2.97777056 3.26126642 3.26126642 2.97777056 2.46808897]	[1.91613824 2.6119774 2.65444331 2.4235488 2.04742343]	[1.49547269 2.00515429 2.00515429 1.49547269]	[1.07726798 1.21984821 1.01685692]	[0.56342519 0.74123244]	[0.19482039]	0.8269291444772706	3.1676771152426766	0.2424348117240802	0.516314056543208	0.9024726796406075	0.35620065948079205	0.6543085431771737	0.5890180643271575	0.005852121384765157
0.0006740971093544123	0.0005369427365509049	0.00039848508148160875	0.0002382598769970746	0.0001324190086086804	4.0582551853364924e-05	0.0021500235033577652	[1.83742635 2.41695151 2.71630333 2.71630333 2.41695151 1.83742635]	[1.36695278 2.15146074 2.22418251 1.95041697 1.55028833]	[1.07981477 1.65933992 1.65933992 1.07981477]	[0.82399791 0.88377966 0.74177076]	[0.35658695 0.54573565]	[0.13584199]	0.745555684939842	2.462736018560234	0.27642379550573487	0.6586856437857365	0.8736336401525879	0.1341597211105753	1.1323203922613179	0.4533627774949389	0.006874279061110896
0.0006871201976665344	0.0005573829811695915	0.00042672028678314856	0.0002824767339370475	0.0001763350500649276	6.661494518339283e-05	0.00305455817587498	[0.64742069 0.75455711 0.81415751 0.81415751 0.75455711 0.64742069]	[0.51513172 0.65889963 0.66626024 0.61625669 0.53615492]	[0.40386595 0.51100237 0.51100237 0.40386595]	[0.29387885 0.32743116 0.28448221]	[0.16671924 0.20804742]	[0.0695468]	0.8609826903330042	2.5667115835728653	0.20712416421548907	0.5052130718170909	0.9119435538523384	0.3027653348303191	0.48393113194588255	0.3959465939310028	0.0008266041149744389
0.0011456781866646256	0.0009302624518568441	0.000713606793291153	0.0004752195071899892	0.0002974328176112806	0.00011251394587793656	0.001883271834998306	[1.57963135 1.82447372 1.9615058 1.9615058 1.82447372 1.57963135]	[1.26157214 1.58982926 1.60490123 1.49010096 1.30644154]	[0.98838233 1.2332247 1.2332247 0.98838233]	[0.71741258 0.79814517 0.69719624]	[0.41095951 0.50695907]	[0.17057085]	0.7404132127426736	2.2708368506260816	0.29690583352660366	0.6737229386957022	0.9326520553670518	0.33818050618069884	0.46130099976760175	0.41038846612902896	0.002032298419925881
0.00043025636147271597	0.0003490343633701639	0.00026779263806644754	0.00017649264249534988	0.00011131487298477273	4.493461976587152e-05	0.0030390596303366637	[0.34397944 0.41045016 0.44689572 0.44689572 0.41045016 0.34397944]	[0.2735418 0.36205897 0.36658774 0.33445609 0.28571791]	[0.21528027 0.28175098 0.28175098 0.21528027]	[0.1591178 0.17708263 0.15373887]	[0.089266 0.11554123]	[0.04061218]	0.8184641039067888	3.256537039969267	0.2836108245315773	0.6626947993769057	0.9609387215752436	0.35151637277223163	0.5864906881217976	0.26352858777557653	0.00043724220721758333
3.340624401008592e-05	2.6967988414600612e-05	2.0425558236596046e-05	1.3188586570297847e-05	8.030150668338003e-06	2.783825404439684e-06	0.002933712482712307	[0.04215161 0.05019419 0.05461988 0.05461988 0.05019419 0.04215161]	[0.03299725 0.04388498 0.04462266 0.04100289 0.03499955]	[0.02584519 0.03388777 0.03388777 0.02584519]	[0.01876464 0.02104211 0.01787904]	[0.01020337 0.01307597]	[0.00396435]	0.889620369498028	3.1501653493570703	0.41704770394959245	0.6172849271327348	0.8843146684877584	0.2311065524213718	0.5493134781413714	0.4725781410023291	6.522258216407752e-05
0.0011161365401139035	0.0009035852836345647	0.000688192393865119	0.0004536707462857713	0.0002771183522204157	9.359333408603761e-05	0.0017615645246103668	[1.45491796 1.66953933 1.7900845 1.7900845 1.66953933 1.45491796]	[1.15309777 1.44429716 1.46025535 1.3640868 1.20166683]	[0.89984664 1.11446801 1.11446801 0.89984664]	[0.64491327 0.71816152 0.62296904]	[0.36277847 0.44128391]	[0.13339899]	0.7208896060454033	2.3864572530048873	0.3630783512961365	0.7026989756338116	0.9063996707566544	0.3845509135916451	0.4277844951102837	0.5471619625218828	0.0021557089500071195
0.0032724446269651593	0.0026709111143723464	0.0020686429729013713	0.0014217053831142217	0.0008970165813747473	0.0003461047702847954	0.0024047233506088645	[5.30796207 5.84042661 6.14365613 6.14365613 5.84042661 5.30796207]	[4.30394211 5.01205944 5.03096223 4.77735417 4.37092097]	[3.36690101 3.89936555 3.89936555 3.36690101]	[2.42815358 2.64344384 2.39746343]	[1.44943444 1.67400626]	[0.59200252]	0.8828008412324299	2.2640427345099186	0.25258640893253914	0.6362394903523764	0.942827120432168	0.23473559114201217	0.3225427089689161	0.46380818780849203	0.006439210582346999
0.0024265270703205857	0.0019628512468105397	0.0014948175223694312	0.0009771690358804873	0.0006006557948159034	0.00021154272539860517	0.0035272842139216676	[1.78030463 2.09058412 2.26355525 2.26355525 2.09058412 1.78030463]	[1.40786045 1.8263188 1.84840613 1.70491319 1.47333437]	[1.10089018 1.41116967 1.41116967 1.10089018]	[0.7964965 0.89265596 0.76692526]	[0.44194119 0.55869104]	[0.17311316]	0.9259487467084265	3.2055391656260763	0.2771852079337095	0.6316059321107442	0.908539646828509	0.3344934275145605	0.5257782964088897	0.48184355806828916	0.002845180827891836
0.004091478784505289	0.0033330043121410848	0.002574452693350062	0.0017470951835139724	0.0011040697119698549	0.00042610521375859175	0.0029268778634901254	[5.1442292 5.79205321 6.16002217 6.16002217 5.79205321 5.1442292 ]	[4.15586417 5.0177527 5.04161412 4.72972869 4.23988567]	[3.25152063 3.89934465 3.89934465 3.25152063]	[2.35049347 2.59577781 2.31179372]	[1.38397433 1.6560509 ]	[0.57634259]	0.7525916661341172	3.3259442990385044	0.2789370826507903	0.640332356388371	0.9455576749253253	0.2438886370191849	0.4110549967029198	0.4391274180676371	0.007040692109879472
0.0012372707073469956	0.0009981766934878563	0.0007549424547606759	0.00048715147456087173	0.00029420313558713385	9.6100274025142e-05	0.002467921257527062	[1.26459742 1.49286647 1.61979085 1.61979085 1.49286647 1.26459742]	[0.99029505 1.30089772 1.32074086 1.2190153 1.04788105]	[0.77357868 1.00184773 1.00184773 0.77357868]	[0.55670793 0.62597418 0.53081531]	[0.30266129 0.38321081]	[0.11005344]	0.795360769130674	2.661990618201122	0.34779811171493735	0.5678496741621287	0.9050663925809377	0.34162505958721723	0.5314808022560127	0.5476787653336146	0.0022073244045033896
0.0007455403582835293	0.0006043705108727825	0.0004617027054192523	0.0003054512567111745	0.00018894767531448222	6.817127789598793e-05	0.00248862316280768	[0.73881962 0.85327966 0.91724692 0.91724692 0.85327966 0.73881962]	[0.58697775 0.74136169 0.74961913 0.6973321 0.61111574]	[0.45927386 0.5737339 0.5737339 0.45927386]	[0.33180086 0.3693741 0.32097281]	[0.18799999 0.23107306]	[0.07427331]	0.7173563191842978	2.9175862217880875	0.3705262204894797	0.5269411344381985	0.8524974577433652	0.35609800817279247	0.4458381277711794	0.4652385744555444	0.0009762624040863385
0.001269548885961752	0.001026147406624475	0.0007803672291645144	0.0005088560938519228	0.00031083307599206854	0.00010551015447131811	0.00331381411778129	[2.37674824 2.78526404 3.01393926 3.01393926 2.78526404 2.37674824]	[1.87795427 2.43021882 2.45833667 2.26992141 1.96489439]	[1.46610042 1.87461622 1.87461622 1.46610042]	[1.05607791 1.18557565 1.01645989]	[0.58315617 0.73593513]	[0.21995056]	0.87386517436653	3.06750634846874	0.2756732394144735	0.5752825801777249	0.930420228375507	0.1397658550391197	0.5273814139984268	0.526783796574286	0.004160316387429988
0.0001565677093377563	0.000124749477089259	9.167316232141968e-05	5.466833883842638e-05	3.063070757780736e-05	8.939360287439696e-06	0.00281236105209674	[0.18421274 0.23861427 0.26675361 0.26675361 0.23861427 0.18421274]	[0.13551528 0.20972779 0.21842482 0.19531463 0.15569493]	[0.10699747 0.161399 0.161399 0.10699747]	[0.07986859 0.08820242 0.07131628]	[0.03637813 0.05252123]	[0.01274475]	0.8315932297557085	2.6967228540955337	0.2231093802822409	0.6236165634194452	0.9193219259880605	0.2408042685505533	0.9184805212424976	0.5268626758211696	0.0005218276279258918
0.00014502588445722527	0.00011659883929787028	8.728912518452371e-05	5.527016452144139e-05	3.260334892376398e-05	9.615042876593659e-06	0.0021668367047633042	[0.52877851 0.63007922 0.68608839 0.68608839 0.63007922 0.52877851]	[0.40754361 0.54715155 0.55866679 0.51630186 0.43966414]	[0.31842925 0.41972996 0.41972996 0.31842925]	[0.22791912 0.2575259 0.21360985]	[0.12060577 0.1527065 ]	[0.03959418]	0.8105149063455194	2.497432207507626	0.2875173424631471	0.7405319046670751	0.9312769830478849	0.10820660313552749	0.543080585791329	0.6149117527049882	0.0010106808544811377
0.0028452934738376133	0.002309257504671128	0.0017726151780851202	0.0011804728103043385	0.0007366748190200408	0.0002701338744030055	0.0025919816870925206	[4.1603645 4.79019575 5.14614508 5.14614508 4.79019575 4.1603645 ]	[3.33376994 4.1759264 4.204085 3.90183121 3.43062962]	[2.60403507 3.23386632 3.23386632 2.60403507]	[1.88019485 2.09912332 1.8354029 ]	[1.07456449 1.33049115]	[0.43322302]	0.7357911731489175	3.010185510513549	0.30976814011126463	0.6098733547775116	0.9074141040973155	0.23227134085374068	0.4898096194580358	0.47552264829421215	0.00672603767657164
0.002183631436221609	0.0017507915086391694	0.0013105654667829336	0.0008132303937014164	0.00047808548296696324	0.00015438523419306513	0.0034642231416446463	[1.19944378 1.50313985 1.66617611 1.66617611 1.50313985 1.19944378]	[0.91660124 1.32829338 1.3612145 1.2226355 1.00247823]	[0.7196357 1.02333177 1.02333177 0.7196357 ]	[0.53105246 0.59352792 0.49303314]	[0.26336857 0.36692536]	[0.09998308]	0.869659993150225	3.1263409878404205	0.24342907731537033	0.586464478730909	0.8812229238347722	0.43036151560740554	0.8026272105550042	0.4847211768527176	0.0028827590813664756
2.7638662622084256e-05	2.2392612334296378e-05	1.706368906704904e-05	1.1294794436285996e-05	6.908951649152398e-06	2.3619190536112115e-06	0.0039005646330288243	[0.02891026 0.03296904 0.03524499 0.03524499 0.03296904 0.02891026]	[0.02291786 0.02843667 0.02876763 0.02698211 0.02389294]	[0.01790053 0.02195931 0.02195931 0.01790053]	[0.01283393 0.01423065 0.01239673]	[0.00727174 0.00872685]	[0.00268669]	0.8766483383094861	3.520267273192142	0.2792313210737939	0.5560069824137752	0.8707996662791806	0.21761046797944317	0.38674839382120046	0.5310634865644441	3.727422543311172e-05
0.002966542057775443	0.002416251869977648	0.0018674249736556699	0.0012702605707693858	0.0007990517110459807	0.0003000595375973211	0.00196923673909922	[6.4839708 7.24246237 7.67535789 7.67535789 7.24246237 6.4839708 ]	[5.25179326 6.25676077 6.27564107 5.90445955 5.33072991]	[4.09855238 4.85704395 4.85704395 4.09855238]	[2.94907088 3.24992551 2.91218665]	[1.73512489 2.06355978]	[0.70072719]	0.7544987036545031	2.246641009365557	0.30629912575632556	0.6295329288540347	0.8804508566529015	0.20995226777409456	0.4032782295725654	0.5023728029862975	0.010194617270746442
0.0017837236609940567	0.001451251174351976	0.0011175073637581076	0.0007540963945014817	0.0004730912769950827	0.00017845796807827531	0.001672707539080385	[3.21092749 3.62728356 3.86268097 3.86268097 3.62728356 3.21092749]	[2.58225787 3.13930145 3.15981078 2.9636555 2.6487448 ]	[2.02007518 2.43643126 2.43643126 2.02007518]	[1.45861365 1.61088521 1.42831643]	[0.85110819 1.01912646]	[0.34655349]	0.6979641331003947	2.0534132092642587	0.28774189959110485	0.6409510773514289	0.9025576537899038	0.2972389283751616	0.3973533819721137	0.45065958795106287	0.004107916458362544
0.0005435422876134661	0.0004377416919976075	0.00032887362258017945	0.00021081186674477503	0.00012488327939944933	3.679608041236498e-05	0.0032079719364664985	[0.52592378 0.61493526 0.66454711 0.66454711 0.61493526 0.52592378]	[0.40838849 0.53125496 0.54086956 0.50389017 0.43610121]	[0.31856593 0.40757741 0.40757741 0.31856593]	[0.22677625 0.25502985 0.21436979]	[0.12250719 0.15083371]	[0.03956262]	0.7460676197803339	3.5560240310797075	0.3196755461793816	0.5503998233640383	0.9281330873076816	0.2799277604458992	0.4715441455003954	0.6326476890565791	0.0009249382393881925
0.0005046274585627057	0.00040989780367606195	0.0003140743247433885	0.00021081733837547255	0.00013023087265464077	4.6365042406532754e-05	0.0035340858531356955	[0.29009401 0.32593686 0.34613049 0.34613049 0.32593686 0.29009401]	[0.23177862 0.28028386 0.28280385 0.26676893 0.23942976]	[0.18111438 0.21695723 0.21695723 0.18111438]	[0.13002439 0.14303267 0.12657995]	[0.07512679 0.08849824]	[0.02861605]	0.7937648267818567	3.7414537225225146	0.30757167814861974	0.5973754501701369	0.8864437922758472	0.4426535835060801	0.3419883537905246	0.5041918123599402	0.0003352690957173477
0.002422900865324436	0.00197751678938802	0.001530650204929136	0.0010486622966387417	0.0006648247417430075	0.0002629523745871253	0.002149950145488247	[3.04721668 3.38465171 3.57586207 3.57586207 3.38465171 3.04721668]	[2.46486901 2.9151981 2.93072789 2.77196175 2.51497656]	[1.93262889 2.27006392 2.27006392 1.93262889]	[1.39984617 1.5294927 1.37709669]	[0.83556987 0.9739605 ]	[0.3515758]	0.7503323349621022	2.819889452176751	0.3680583826478957	0.6910147171923583	0.9646972254811048	0.33588434690014923	0.3332755355542945	0.39330548833881207	0.0031638404106075087
0.0005766845782192234	0.00046926778238697855	0.00036115801628423155	0.00024338835111218908	0.00015310730491375308	5.9066945107117086e-05	0.003149139923032922	[0.55900991 0.63474249 0.67726542 0.67726542 0.63474249 0.55900991]	[0.44845586 0.54999789 0.55458999 0.51939645 0.46214392]	[0.35158988 0.42732246 0.42732246 0.35158988]	[0.25494633 0.28135243 0.24879534]	[0.14877846 0.1785579 ]	[0.06203346]	0.8429018240170472	3.1899898781711316	0.2766329379756521	0.651045058008165	0.9071009428870725	0.2919352697263335	0.3872886840588121	0.39264798808724904	0.0005997287955207566
0.00022064689827007078	0.00017721869839826135	0.00013245563892617306	8.318402157590207e-05	4.9030760130550026e-05	1.4863278185508457e-05	0.002348702852331226	[0.31479923 0.38143143 0.41788835 0.41788835 0.38143143 0.31479923]	[0.24138987 0.33282588 0.34067166 0.31239493 0.26238635]	[0.18897699 0.25560918 0.25560918 0.18897699]	[0.13638004 0.15410715 0.12710851]	[0.07090159 0.09223867]	[0.02429351]	0.762624205789436	3.0409250895548268	0.41517894119260706	0.6430760911057476	0.9366068918538965	0.251510588691832	0.6081738710261358	0.5771020060898728	0.0006223829352463633
0.005872958161336126	0.004791560792403028	0.0037128953290078977	0.002541537070967411	0.0016128313353968038	0.0006297954832436672	0.0030266845090299557	[7.08968372 7.89223983 8.35051024 8.35051024 7.89223983 7.08968372]	[5.7558619 6.81738095 6.8371329 6.44466748 5.83526932]	[4.5014475 5.30400361 5.30400361 4.5014475 ]	[3.25095212 3.57379734 3.21405344]	[1.93591372 2.28640329]	[0.80992462]	0.9098509238350928	2.874887441356105	0.3246725580256071	0.6063082273771361	0.9069635340386314	0.24805490566685628	0.3936761191544123	0.4544621024555522	0.010286026906959943
0.0004968351361702065	0.00040060319078372847	0.0003018311361437017	0.00019528787583926403	0.0001158716929545079	3.3914272741418555e-05	0.0029377161215333636	[0.80897044 0.93196299 1.00094332 1.00094332 0.93196299 0.80897044]	[0.63186295 0.80177492 0.81429695 0.76323349 0.66924351]	[0.49213601 0.61512856 0.61512856 0.49213601]	[0.34896081 0.39040586 0.33213599]	[0.19097204 0.23040584]	[0.0605843]	0.8817243610285779	2.9013284851593353	0.31293114141054884	0.629344762131667	0.9114471732143634	0.18398086449704515	0.42338753753762237	0.6513430118326109	0.001374084794644302
0.0018142695866097778	0.0014668981622750648	0.0011169192414609073	0.0007267502735665224	0.0004477911147289317	0.0001617934182617756	0.0035459928143129114	[1.55420285 1.84894424 2.01207991 2.01207991 1.84894424 1.55420285]	[1.22660299 1.6229755 1.64452257 1.50650896 1.28827662]	[0.96067676 1.25541815 1.25541815 0.96067676]	[0.69981515 0.78474007 0.67210831]	[0.38457111 0.49617162]	[0.15632111]	0.8982398190831168	3.381442297438146	0.3498470943736605	0.5666493139576155	0.8968913107250993	0.28181584749427946	0.5784332870180344	0.4353336830318552	0.0025161882819460285
0.0004407862629685061	0.0003552503553619732	0.0002672185771047035	0.00017238093596702695	0.00010201276269673742	2.9595070088660658e-05	0.0025056131404553555	[0.3804929 0.43936904 0.47232089 0.47232089 0.43936904 0.3804929 ]	[0.29634889 0.3778692 0.38425578 0.36016564 0.31507196]	[0.23092795 0.28980409 0.28980409 0.23092795]	[0.1637406 0.18333634 0.15534372]	[0.08931274 0.10775211]	[0.02808389]	0.8266389591888819	2.716888852285371	0.3285162881423541	0.6563903682851145	0.866601064468759	0.40607679895267523	0.42321140763081283	0.6522795116529503	0.000636140382313714
0.0013979276162440573	0.0011346476772187515	0.0008705146126971868	0.0005779867313133668	0.0003624019949463582	0.00013801390384256514	0.0022553195852792448	[2.46801835 2.872813 3.09932931 3.09932931 2.872813 2.46801835]	[1.97120453 2.51274932 2.53586039 2.34331248 2.04129958]	[1.54448575 1.9492804 1.9492804 1.54448575]	[1.12358044 1.25410519 1.09180918]	[0.6404057 0.80142861]	[0.26973096]	0.8248022965083613	2.3226838631385998	0.31402107350091646	0.5977889465608961	0.9022297776222789	0.21905036879471956	0.5061382554797696	0.3986251969002179	0.003464281136073034
0.0020253240858424913	0.0016506229178084712	0.0012735809201702114	0.0008710967836859832	0.0005430525352010245	0.00020073982165901762	0.0027429521287991535	[2.12639275 2.33418522 2.45210834 2.45210834 2.33418522 2.12639275]	[1.71572368 1.99489366 2.00588721 1.91073126 1.75154913]	[1.34088006 1.54867253 1.54867253 1.34088006]	[0.96334995 1.045534 0.94709322]	[0.56963877 0.65174717]	[0.22178276]	0.8137147118896122	3.050916466161434	0.33617245794133377	0.6561631209137457	0.877646097388389	0.31860131165543987	0.28250350734435054	0.4952878222649056	0.002293873729964305
0.000383809750018039	0.0003096921212271777	0.00023384236157486348	0.0001513179352146672	9.086035652309952e-05	2.8723204040393145e-05	0.00287308254307378	[0.2932604 0.34187489 0.36895666 0.36895666 0.34187489 0.2932604 ]	[0.22930394 0.29590931 0.30068504 0.27988002 0.24297967]	[0.1790232 0.22763769 0.22763769 0.1790232 ]	[0.12806983 0.14354884 0.1219588 ]	[0.07015123 0.08648444]	[0.02432385]	0.8612984276380105	2.7885981039195915	0.26968427678466766	0.6403225904564014	0.8736315234010215	0.3968373298199486	0.4620140807693904	0.5820582838507414	0.000465802300482771
4.332138407913572e-05	3.4853795914104046e-05	2.640475834244598e-05	1.6677388234027005e-05	1.0076188012727746e-05	3.844816702459339e-06	0.0020871992476520157	[0.07114497 0.08976452 0.09951211 0.09951211 0.08976452 0.07114497]	[0.05509497 0.07986068 0.08171804 0.072625 0.05949705]	[0.04344705 0.0620666 0.0620666 0.04344705]	[0.03282955 0.03589314 0.03095205]	[0.01651627 0.02339814]	[0.00748156]	0.8204466143641419	2.3428464772650823	0.4334977217649343	0.5423544915473393	0.9262383175948391	0.23772754127747903	0.8466544910636236	0.2711376782833227	0.000135344088462844
0.0012138991289727039	0.0009781327998989746	0.0007406042842558658	0.0004722125522095719	0.0002869865729239566	0.00010309777939322252	0.0033577897496401546	[0.94537206 1.16033734 1.27679429 1.27679429 1.16033734 0.94537206]	[0.73681142 1.0255725 1.04460892 0.94334967 0.78698247]	[0.57842184 0.79338712 0.79338712 0.57842184]	[0.42676447 0.47683503 0.40460474]	[0.22394008 0.30301793]	[0.09299228]	0.8394557244242503	3.3938504386505084	0.31711188360788545	0.6033750644280065	0.8639225248874378	0.31879311339591465	0.7079566232795479	0.3981795527699923	0.001750394139091856
8.421193151408924e-06	6.769397581014294e-06	5.05409971268294e-06	3.2070933286174643e-06	1.8719963701689987e-06	5.115190875001654e-07	0.001801082455381839	[0.01291344 0.01513359 0.01636839 0.01636839 0.01513359 0.01291344]	[0.00993294 0.01302831 0.01330999 0.01243546 0.01073026]	[0.00774976 0.00996991 0.00996991 0.00774976]	[0.00549111 0.00619035 0.00513576]	[0.0029298 0.00357635]	[0.0008733]	0.6690370537024048	2.1842574249795192	0.2926285919115259	0.5633586533501856	0.9027698635789595	0.3139961471452795	0.4634008628437904	0.6741618811811716	2.344755310880322e-05
0.00036008960478831227	0.0002937560448345914	0.0002269749360442304	0.00015569519031910156	9.7667812399072e-05	3.722863701299638e-05	0.0024654970768916693	[0.426383 0.46825021 0.49196355 0.49196355 0.46825021 0.426383 ]	[0.34426753 0.40052135 0.40287119 0.38376012 0.35167725]	[0.26956178 0.31142899 0.31142899 0.26956178]	[0.19435941 0.21069908 0.19101134]	[0.11567904 0.13214864]	[0.04640435]	0.918937581677997	2.3721520415654127	0.3185951493766392	0.6572897791223997	0.8449479077584418	0.3141767333109201	0.2720143543342322	0.4398043629219125	0.00039607525559805343
0.000914670101453177	0.000742798221355193	0.0005687655832299673	0.00038438146846269457	0.00023335818840096824	7.633464563360782e-05	0.0030538575237322946	[1.1578524 1.26755522 1.32981559 1.32981559 1.26755522 1.1578524 ]	[0.92675505 1.07643655 1.08434589 1.0368831 0.95236138]	[0.72126403 0.83096685 0.83096685 0.72126403]	[0.51239942 0.5557803 0.5007954 ]	[0.29601344 0.33531167]	[0.10144599]	0.8903731778898174	2.8320612697358976	0.37254280762769676	0.4900729981023998	0.8959850799156647	0.23790198455666753	0.26193103664901435	0.6144663288582367	0.0014263060928036814
0.00015885430505546057	0.00012837918515128815	9.756035716780371e-05	6.329107978476349e-05	3.887816568571474e-05	1.40389334197129e-05	0.002534748516583282	[0.23457822 0.27978747 0.30464056 0.30464056 0.27978747 0.23457822]	[0.18441308 0.24530923 0.24911558 0.22828909 0.19474014]	[0.144575 0.18978425 0.18978425 0.144575 ]	[0.10546455 0.118065 0.10089453]	[0.05770024 0.07438453]	[0.02342957]	0.8444683795395462	2.485584419103523	0.284887187217319	0.6176667307971819	0.8367038566605469	0.22824170667006335	0.5651289236732133	0.42519734658006025	0.00035153590626912565
0.0027433262554491075	0.0022210807427642774	0.0016960754200031711	0.00111306053834353	0.0006889761453779225	0.00024913178304139657	0.002879322788099491	[2.51111374 2.94961316 3.19459563 3.19459563 2.94961316 2.51111374]	[1.99353137 2.58256574 2.6098567 2.40299016 2.07690977]	[1.5593274 1.99782681 1.99782681 1.5593274 ]	[1.13089412 1.26760721 1.0929575 ]	[0.63117725 0.80123731]	[0.254435]	0.8757206472771355	2.61682684294427	0.24038658231385046	0.582263421480723	0.9881839521379816	0.32833861308501744	0.5425836826782324	0.4560833635646062	0.004075017080328128
0.0003561578958728759	0.00028821465628798144	0.00021944103970934612	0.0001436172605343294	8.842642538795721e-05	3.169102011216045e-05	0.004396953671698769	[0.27528631 0.32307458 0.34957127 0.34957127 0.32307458 0.27528631]	[0.21738159 0.28187672 0.28571047 0.26391717 0.22813237]	[0.17022765 0.21801592 0.21801592 0.17022765]	[0.12343048 0.13796113 0.11864345]	[0.0687101 0.08637693]	[0.02730315]	0.8602177003899966	4.051899311169244	0.3011342606138165	0.5467704077482347	0.8112163335403233	0.2548775221436272	0.49972795512553525	0.45288682623347876	0.0003856724563378284
0.0002966348502313731	0.00023952455484270508	0.00018134906344604096	0.00011756988052727899	7.124913640173689e-05	2.3697058261220735e-05	0.0023835153969371634	[0.44638083 0.52397836 0.56707494 0.56707494 0.52397836 0.44638083]	[0.35002441 0.45561952 0.46265445 0.42841195 0.36995792]	[0.2736015 0.35119904 0.35119904 0.2736015 ]	[0.19695094 0.22082778 0.18805405]	[0.10805921 0.13528033]	[0.03975673]	0.7095136489855182	2.637954759077584	0.1990434540202088	0.6308254849620394	0.9238513909064232	0.24144921906550415	0.4951705829758986	0.5320540035736565	0.0006979466924410683
0.00014163231970412777	0.00011558240754058439	8.935408483595673e-05	6.145790433927749e-05	3.8512294439217806e-05	1.4637775863194306e-05	0.0029258913423015416	[0.17210263 0.18799649 0.19700666 0.19700666 0.18799649 0.17210263]	[0.13906834 0.16043881 0.16133324 0.15411008 0.14190581]	[0.10887152 0.12476539 0.12476539 0.10887152]	[0.07844505 0.0847376 0.07716252]	[0.04679505 0.0530286 ]	[0.0186377]	0.8154582866906174	2.9379880968060132	0.24924345270574425	0.6346739140974424	0.8888664510115635	0.2591699326134597	0.25318977489067385	0.4464765257054409	0.0001549814272582838
0.0019415565739322052	0.00157855690793325	0.0012145631375762443	0.000815592655834644	0.0005121398976900375	0.0001938192364138373	0.002214857932057699	[3.48553612 3.97592701 4.25278307 4.25278307 3.97592701 3.48553612]	[2.79943068 3.45492429 3.47865518 3.24564972 2.87651095]	[2.19040551 2.6807964 2.6807964 2.19040551]	[1.58452821 1.75853762 1.54931153]	[0.91871521 1.11744364]	[0.37853244]	0.7374785339174093	2.5578332614411017	0.3590853222591164	0.5516981352711486	0.874644463022908	0.22320706522581507	0.4392015203266793	0.43830316798255164	0.004756727148355297
4.23627288860119e-05	3.430102339543264e-05	2.614982485969383e-05	1.7155463142026403e-05	1.060338059614341e-05	3.869668320460891e-06	0.0033692092523618503	[0.03166851 0.03715503 0.04019434 0.04019434 0.03715503 0.03166851]	[0.02504367 0.03243583 0.03286859 0.03035271 0.0262484 ]	[0.01962357 0.02511008 0.02511008 0.01962357]	[0.01425591 0.01591692 0.01372051]	[0.00796726 0.01001386]	[0.00322351]	0.8909645871785716	3.357380429855021	0.3115546595488256	0.6557155618142098	0.911667694852356	0.34401416657157885	0.49723862963940213	0.429871779458214	4.251958379013272e-05
0.0022078872054998775	0.0017966643788830876	0.0013840404704258905	0.0009325913791063327	0.0005880496818365273	0.00022736772266037292	0.0019830214670101794	[2.7829597 3.16763941 3.38444739 3.38444739 3.16763941 2.7829597 ]	[2.23692664 2.75103728 2.77070754 2.58867097 2.2986508 ]	[1.75261773 2.13729743 2.13729743 1.75261773]	[1.27073134 1.40680528 1.24270959]	[0.74147431 0.89689713]	[0.31117904]	0.7600139675860617	2.2493427983132572	0.29802853234509646	0.6360947887187606	0.903301467854774	0.355755064228102	0.4213468366752044	0.4035033457717664	0.003421213545799447
0.004301057558353461	0.0035026492997301687	0.00270471721111719	0.0018360511977682278	0.0011556265232912975	0.0004372045467346564	0.0026108883948092127	[5.57775916 6.25459667 6.63981986 6.63981986 6.25459667 5.57775916]	[4.50860498 5.40841289 5.4307066 5.10362943 4.59161631]	[3.52246212 4.19929963 4.19929963 3.52246212]	[2.53893448 2.80045306 2.5005017 ]	[1.4920442 1.77849264]	[0.60781217]	0.8649270645070269	2.449251828856567	0.28630554757121085	0.5688312517380244	0.9162978075279791	0.2660032884250677	0.4027543028893955	0.4773342085118167	0.008120175563961276
9.352439240330071e-05	7.566433180239936e-05	5.742691316956252e-05	3.792169400691276e-05	2.277511843248273e-05	7.0767148626204485e-06	0.002598676284900768	[0.12336294 0.13884592 0.1475694 0.1475694 0.13884592 0.12336294]	[0.09744297 0.11875066 0.12019006 0.11370953 0.10180832]	[0.07588835 0.09137132 0.09137132 0.07588835]	[0.053854 0.05945054 0.05188939]	[0.03030563 0.03545159]	[0.01003685]	0.7722076280162057	2.75048434002563	0.27030149982464324	0.5977061367307965	0.920011870916135	0.26196417730600174	0.3374891072457112	0.624263268454095	0.00016984310815521168
0.0016086541279439351	0.0013064710180822193	0.0010012826766280533	0.0006718353141556494	0.0004148793032656662	0.00014684198046566668	0.0030137572594631456	[1.41808822 1.59407634 1.69340874 1.69340874 1.59407634 1.41808822]	[1.13398374 1.37173054 1.38315512 1.30357196 1.16959328]	[0.8854888 1.06147692 1.06147692 0.8854888 ]	[0.63518905 0.6995941 0.61908403]	[0.36651673 0.43318933]	[0.13904072]	0.9050949012090128	2.786866274003163	0.3245270162105772	0.5507932433067818	0.9643732821060313	0.33834516582046575	0.35543605409915924	0.5188819380672216	0.001773513006347075
0.0005188133233283002	0.00042098394167131394	0.0003222096979166192	0.00021459411883306456	0.0001328788520635418	4.7799909144800134e-05	0.002025206931164784	[1.25507491 1.43317021 1.53321196 1.53321196 1.43317021 1.25507491]	[1.00069637 1.24086721 1.25278047 1.17140915 1.03671895]	[0.78234041 0.96043572 0.96043572 0.78234041]	[0.56358033 0.62508998 0.54733647]	[0.3223828 0.39008604]	[0.12589841]	0.7756996005622848	2.2672067887124405	0.3376864163194068	0.5904069953707217	0.9248809240736923	0.18100786531547816	0.41047072026977865	0.484054374042139	0.001629657312976768
0.0015317768736244066	0.0012335234893768722	0.0009288804211853321	0.0005944418965314448	0.00035417928970103176	0.00010750244278425893	0.0024567639645883856	[1.67917901 1.98415768 2.15427926 2.15427926 1.98415768 1.67917901]	[1.3077965 1.72565179 1.75366605 1.62052276 1.39144242]	[1.02005991 1.32503857 1.32503857 1.02005991]	[0.72964892 0.82318717 0.69177598]	[0.39150023 0.49490325]	[0.13216297]	0.8933277370162734	2.3992177579573704	0.31026210948961036	0.640120327490941	0.888513025120731	0.3196723966669584	0.5401947326834313	0.6087170043049537	0.003320139145243656
5.101764161892954e-05	4.10160556798425e-05	3.0646542063153056e-05	1.9445428741160973e-05	1.1386250588606725e-05	3.1804725308419126e-06	0.001912259406688628	[0.07909336 0.09302346 0.10075998 0.10075998 0.09302346 0.07909336]	[0.06087864 0.08024167 0.08196491 0.0763968 0.06573122]	[0.0475165 0.0614466 0.0614466 0.0475165]	[0.03374921 0.03806892 0.03158796]	[0.01799116 0.02214038]	[0.00550655]	0.6131512811937473	3.0051425357291914	0.4092999173345651	0.6349263714755311	0.8865114409059017	0.29162520491351124	0.47927614989742556	0.6589729795002826	0.00014406855919628836
0.002968762031620065	0.0023952517319198187	0.0018169308569728696	0.0011718531463708695	0.0007120354185927875	0.00023860053459799795	0.002408460705704108	[2.65748734 3.16709891 3.45121847 3.45121847 3.16709891 2.65748734]	[2.08984061 2.77876065 2.81410916 2.57633261 2.1996865 ]	[1.63203977 2.14165134 2.14165134 1.63203977]	[1.18018694 1.33028004 1.12978749]	[0.63798096 0.82802777]	[0.24131791]	0.7666451128124568	2.5890541686736706	0.30138926232211266	0.5911242332408254	0.8343404544657055	0.3963714213964923	0.6067184297812521	0.5214394542897482	0.005307155186165383
0.000548543416348492	0.00044054123757235504	0.0003309294328806277	0.00020722600474451402	0.00012325918728280363	4.15595011094747e-05	0.0030769811616495413	[0.75089273 0.93475609 1.03342927 1.03342927 0.93475609 0.75089273]	[0.5772255 0.82557967 0.8449963 0.76057616 0.62695056]	[0.45328334 0.6371467 0.6371467 0.45328334]	[0.33466765 0.37373286 0.31286172]	[0.16930261 0.23331125]	[0.0666842]	0.7748536557247463	3.1240570819605264	0.22638454644560413	0.6151938635685058	0.8630889390475194	0.19556115782739675	0.7611982185171725	0.44971164865926494	0.0015948683445307504
0.0005389717958914124	0.00043290941897234443	0.0003226688262113806	0.000203722667489288	0.00011848027478386303	3.178340581638474e-05	0.003557123603480577	[0.35010523 0.41254426 0.44725145 0.44725145 0.41254426 0.35010523]	[0.26852499 0.3556315 0.36358737 0.3389563 0.29110865]	[0.2095284 0.27196742 0.27196742 0.2095284 ]	[0.14847323 0.16781468 0.13839169]	[0.07858436 0.09667797]	[0.02309543]	0.7914201873448549	3.539809437126984	0.28839106305677803	0.5311441712933294	0.8974896551683583	0.37353850619605494	0.4889315906820623	0.6819757508172302	0.0006790228308000443
0.00033092738074968657	0.0002685625083675583	0.0002054343361451318	0.0001371861013148119	8.454681892530665e-05	2.97928726568163e-05	0.0024009441614108395	[0.47753915 0.54016056 0.57538743 0.57538743 0.54016056 0.47753915]	[0.38064197 0.4654368 0.46996277 0.44194969 0.39428792]	[0.29739074 0.36001214 0.36001214 0.29739074]	[0.21349669 0.23574469 0.20735621]	[0.12249235 0.14571017]	[0.04642599]	0.7903380221027547	2.602976280767414	0.2609383966703529	0.6808830327597185	0.8805644363507747	0.258065066370315	0.36614263052912227	0.5106201145739319	0.0005842299874061308
0.0003830897855231007	0.0003119012328867276	0.00024005913087493232	0.00016333989006419236	0.00010139918470129177	3.690749452418528e-05	0.0037415254391173045	[0.35436751 0.39087885 0.41154216 0.41154216 0.39087885 0.35436751]	[0.28491168 0.33421265 0.33651656 0.3201222 0.29213154]	[0.22267571 0.25918705 0.25918705 0.22267571]	[0.15985855 0.17391805 0.15659804]	[0.09392498 0.10784038]	[0.03607529]	0.8397405253446938	4.0253615702736685	0.3330117170658363	0.6604674244594491	0.8726777194748508	0.2640073446767952	0.28322935717541753	0.4956143160235887	0.0003648922834226317
0.00013690873508885473	0.00011052287471121992	8.372856375338505e-05	5.405111693262999e-05	3.2932118763411915e-05	1.1467162848636721e-05	0.0026035348242992866	[0.11467757 0.13675251 0.14889287 0.14889287 0.13675251 0.11467757]	[0.08978568 0.11964805 0.12165424 0.11168023 0.09522636]	[0.07033448 0.09240942 0.09240942 0.07033448]	[0.05111236 0.05731443 0.04870582]	[0.02776804 0.03568578]	[0.01085369]	0.7196209755847136	3.0846529850017266	0.340332800485807	0.5588322118905336	0.9473505568837384	0.39180989056397014	0.556993116766186	0.46658764845473105	0.00017858001205475356
5.950799150066668e-06	4.791978349112268e-06	3.60475714526543e-06	2.2981402990037196e-06	1.3758344640568176e-06	4.432978390524237e-07	0.002328792840427119	[0.00967515 0.01158006 0.01262667 0.01262667 0.01158006 0.00967515]	[0.0074991 0.01009917 0.01030161 0.00947552 0.00804526]	[0.00586921 0.00777411 0.00777411 0.00586921]	[0.00423917 0.00477211 0.00399794]	[0.00226115 0.00290084]	[0.00081701]	0.7364644030471981	2.768147482793859	0.32278283290107807	0.6295773824640463	0.8846812158013412	0.22495464295138318	0.5591661798772699	0.538215619045614	1.6620299198796737e-05
0.0019320762099653112	0.0015728162017691275	0.001211860283944443	0.0008184306129168133	0.0005158877027606117	0.00019974760946112752	0.002570357134366017	[1.90659903 2.16057944 2.30361965 2.30361965 2.16057944 1.90659903]	[1.53258504 1.87245661 1.88629333 1.76714141 1.57516387]	[1.20114988 1.45513029 1.45513029 1.20114988]	[0.87064754 0.96103156 0.851402 ]	[0.50965928 0.61128368]	[0.2132029]	0.8610091263498388	2.4661643464172083	0.32693980207797124	0.5432178024379142	0.9117042883597958	0.35192899518792997	0.39428926853092494	0.3989846577410006	0.002164983601759227
0.00041318803597161977	0.0003333612169840138	0.0002516863880413945	0.00016283363973886	9.76694760258222e-05	3.062906723348223e-05	0.003396336710137802	[0.52592027 0.61266425 0.66104344 0.66104344 0.61266425 0.52592027]	[0.41127566 0.53017058 0.53859291 0.50145037 0.43562067]	[0.32097607 0.40772005 0.40772005 0.32097607]	[0.22940994 0.25719945 0.21850807]	[0.12558759 0.15473145]	[0.04318279]	0.8261350620560958	3.663242799323423	0.29988066950710923	0.6755370322277694	0.9087565259975356	0.20163799768094492	0.46282652719189615	0.5905855320406168	0.0008544891937145657
0.00015389693381416384	0.00012370475941733076	9.271227835947822e-05	5.844346896681985e-05	3.470607776776746e-05	1.1005732434497734e-05	0.0032606654347754212	[0.13345356 0.16207718 0.17768384 0.17768384 0.16207718 0.13345356]	[0.10267747 0.14175411 0.14499327 0.13258835 0.11121601]	[0.08043992 0.10906354 0.10906354 0.08043992]	[0.05833749 0.06574742 0.05458297]	[0.03043172 0.03989047]	[0.01095441]	0.7539693428014868	3.6923888368405766	0.2628754356096578	0.6498567247178203	0.9809591638819535	0.29749777493202373	0.619676600622186	0.5369587170305234	0.000251973866827606
0.0008131073266205177	0.0006462207170697645	0.0004736174171385767	0.00027835009714592587	0.0001521207705400659	4.404421846045688e-05	0.0026929292332439586	[0.67616084 0.89395329 1.00435977 1.00435977 0.89395329 0.67616084]	[0.49179319 0.78780203 0.82386773 0.72883411 0.57388518]	[0.38951753 0.60730999 0.60730999 0.38951753]	[0.29584569 0.31930492 0.26107177]	[0.12652693 0.19085915]	[0.04514103]	0.8393012573958291	2.6336241600561228	0.2885038582030801	0.5734253098619175	0.9494352976679348	0.3498263744615758	1.070360529732497	0.5014533648503	0.0023141706169188584
0.0007540458088301469	0.0006155671098568507	0.00047647791802420104	0.00032624009259786736	0.0002074544710745784	8.346589208403227e-05	0.0027997554375134666	[0.82151775 0.91613952 0.96954633 0.96954633 0.91613952 0.82151775]	[0.66380932 0.79025161 0.79518053 0.75091475 0.67897248]	[0.52126405 0.61588581 0.61588581 0.52126405]	[0.37871665 0.41391373 0.37187865]	[0.22627187 0.26452833]	[0.09700054]	0.683983909345459	3.380783282722559	0.30229564635489997	0.5883311837509048	0.8544182660880099	0.29673913409213626	0.3292784539520143	0.3432661537391267	0.0007458106956408534
0.0007003491764579192	0.0005650953288682209	0.00042705688464232146	0.0002759734930023753	0.00016631778298272456	5.3745203902326374e-05	0.0030527246626075736	[0.64259739 0.75427696 0.81637541 0.81637541 0.75427696 0.64259739]	[0.50275553 0.6551757 0.66560232 0.61682624 0.53256489]	[0.39272303 0.50440261 0.50440261 0.39272303]	[0.28195107 0.31652413 0.26861747]	[0.15392987 0.19241857]	[0.05497908]	0.8536748336378908	3.3213396852947765	0.32308320875180774	0.6980314033723047	0.9009698675135275	0.3091823332267495	0.4958498662441841	0.5592498238148083	0.0010540602570725337
0.0014195632550836796	0.0011579727113437042	0.0008952310708088316	0.0006118184410164594	0.0003868176691316261	0.00015156876638389684	0.0019070788033534423	[2.1223206 2.36169308 2.49712497 2.49712497 2.36169308 2.1223206 ]	[1.71400113 2.03405755 2.04603691 1.93416007 1.75191648]	[1.34359701 1.5829695 1.5829695 1.34359701]	[0.9726171 1.06334899 0.95544722]	[0.5783361 0.67519919]	[0.24128102]	0.6459085537129519	2.675217557429343	0.346674292908565	0.6452574884274896	0.8697347770061119	0.3180372256996993	0.3311386127757782	0.39946083765731133	0.0021618926049236224
0.0017100268781419152	0.0013956685495678113	0.0010794099197867727	0.0007474472226674204	0.0004627297658681284	0.00016754867932901074	0.0030706032015678213	[1.86505435 1.99612238 2.07075393 2.07075393 1.99612238 1.86505435]	[1.51041077 1.68694768 1.69385853 1.63490955 1.53362784]	[1.17898425 1.31005228 1.31005228 1.17898425]	[0.84436437 0.89965308 0.83382282]	[0.50324929 0.55449165]	[0.1881378]	0.8070328450438083	3.057699414114335	0.3110735282334477	0.5282013276375168	0.9050534386919428	0.2800278860094024	0.1981211528735606	0.5392804279045686	0.00183592739561631
0.0028608049020154755	0.002317858526028204	0.001769656526571558	0.001178108714212808	0.0007155394976916977	0.00023106170367977113	0.0028702701550901146	[3.10955043 3.49141571 3.70804338 3.70804338 3.49141571 3.10955043]	[2.48008508 2.99779944 3.02070588 2.84805994 2.55806201]	[1.92859665 2.31046193 2.31046193 1.92859665]	[1.37108242 1.51437646 1.33535704]	[0.77797145 0.92113685]	[0.26952471]	0.811628268837031	2.8341071515408593	0.24930534120859105	0.5968081520487704	0.9233038879717539	0.28838099429880243	0.374007835071332	0.6208330216401561	0.005055807462837498
0.00226377281342156	0.0018325507460991298	0.0014012103929677805	0.0009146293941031398	0.0005709667987045478	0.00022108702252805908	0.0030020871266112806	[1.76598013 2.12429325 2.32122894 2.32122894 2.12429325 1.76598013]	[1.39890456 1.87715447 1.90110759 1.72782317 1.46579556]	[1.09872 1.45703312 1.45703312 1.09872 ]	[0.8098697 0.90533887 0.7799107 ]	[0.44583577 0.58652957]	[0.19636722]	0.8328567110942097	2.9948501976863238	0.3309249743470276	0.537950062155021	0.9451924879604525	0.3621020685232289	0.6404469311816222	0.3282505632329614	0.002766621653891906
0.0043973474721333596	0.003579481961258246	0.0027621025239080847	0.00186302644586351	0.0011803057362224688	0.0004606598391377157	0.002847077122233892	[4.91578618 5.60933522 6.0021753 6.0021753 5.60933522 4.91578618]	[3.96336977 4.88618762 4.91318708 4.57755715 4.05606675]	[3.10365035 3.79719939 3.79719939 3.10365035]	[2.25129513 2.50178885 2.2085695 ]	[1.31653087 1.606708 ]	[0.56044541]	0.8375728930391151	3.2094434887646446	0.3723505248433649	0.6425610983473998	0.9523490672645487	0.2787454831566036	0.46245711630019426	0.40504027370936585	0.006961084207867383
8.417086728807786e-05	6.603110559514174e-05	4.642285575758986e-05	2.4873972252119742e-05	1.163189879424699e-05	2.7930089291365704e-06	0.002962616044976145	[0.07881003 0.11151903 0.12613963 0.12613963 0.11151903 0.07881003]	[0.05147881 0.09560436 0.1049024 0.09232365 0.06898935]	[0.04165813 0.07436713 0.07436713 0.04165813]	[0.03331676 0.03297785 0.02668687]	[0.01081237 0.01800659]	[0.00339925]	0.806068539406787	2.9832287105980555	0.31774439126819704	0.5429336770874368	0.8662974121433464	0.26777731636504576	1.4693399078022782	0.5377689621925512	0.0004229495011115544
0.0010904078041864072	0.0008837308208277238	0.0006741713336564774	0.0004476512140240829	0.0002736971296162833	9.275588367925369e-05	0.003393504574216379	[0.95097274 1.07823354 1.14986612 1.14986612 1.07823354 0.95097274]	[0.75570404 0.92859797 0.93818476 0.88180409 0.78492451]	[0.58965581 0.71691661 0.71691661 0.58965581]	[0.42188213 0.46699268 0.40870349]	[0.2397837 0.28604037]	[0.08753764]	0.8052686018522762	3.5599268577787884	0.2765805106013876	0.6449100430143188	0.8778990086167644	0.3014797897168535	0.37764677369985394	0.5515559887556767	0.0012819987992469103
0.003389873277428945	0.002763838754565777	0.0021363256052166152	0.0014524060342845585	0.0009230496183806783	0.0003680740444836805	0.0032411327429514793	[3.2559253 3.67389927 3.91006433 3.91006433 3.67389927 3.2559253 ]	[2.62780316 3.18505896 3.20453966 3.00588932 2.68968246]	[2.06156032 2.47953429 2.47953429 2.06156032]	[1.49757783 1.65050146 1.4694723 ]	[0.88661145 1.05841344]	[0.38099431]	0.7746264614079191	3.3330942198993134	0.2525947363614052	0.5855622497368457	0.9205721156656879	0.28779279938061625	0.3942682215605461	0.36630413906057374	0.0036596994445208856
0.0006044702333524809	0.0004858555477695418	0.0003632596642026637	0.00022993161296188893	0.000134983731885422	3.845112112499912e-05	0.002707573397400216	[0.57746859 0.68458713 0.74399706 0.74399706 0.68458713 0.57746859]	[0.44460397 0.59286063 0.60538372 0.56139611 0.47999337]	[0.34712875 0.45424729 0.45424729 0.34712875]	[0.24741641 0.27963218 0.23161365]	[0.13107698 0.16411708]	[0.0413065]	0.8027038501822318	3.001171985400681	0.33372935836314516	0.6276605436180895	0.9202330959161764	0.33194828923043596	0.5214788635322354	0.6428970255878561	0.0011172261024045673
0.003303549389893537	0.002671915924337747	0.0020382789274968074	0.0013281730808158234	0.0008216494875965154	0.0003002895779090049	0.0034658669645560823	[2.55844755 3.05002335 3.32304822 3.32304822 3.05002335 2.55844755]	[2.02534664 2.68461605 2.7158169 2.48110292 2.11890984]	[1.58580894 2.07738473 2.07738473 1.58580894]	[1.15685948 1.2989816 1.1142685 ]	[0.63638622 0.82744116]	[0.26280082]	0.7819310034494912	3.688578389907737	0.3603758991938358	0.5084625043906786	0.9265251067446798	0.3183183631768895	0.6097111304905631	0.4248402546559009	0.0044457684143348036
0.005167029476902736	0.004161219688713628	0.003149260749946968	0.002012346623316767	0.001211477358332553	0.00038849164363690016	0.0039507271569562165	[3.28772861 3.95658629 4.33049049 4.33049049 3.95658629 3.28772861]	[2.57729089 3.48345053 3.5262543 3.21035426 2.72079438]	[2.01035666 2.67921434 2.67921434 2.01035666]	[1.45284064 1.64345838 1.3855569 ]	[0.76966787 1.01865862]	[0.28170617]	0.8806660011192223	3.3667125563054587	0.23229959722183707	0.5274119701788763	0.9191991905499755	0.33702980830609675	0.6717333690457964	0.5527645481902332	0.007857910902910888
0.002060440310449458	0.0016589685946076806	0.0012514452067538104	0.0007973838791564828	0.0004788017849222726	0.00015534220333133204	0.0028730683539910473	[1.79611876 2.16467165 2.36833354 2.36833354 2.16467165 1.79611876]	[1.39856601 1.89919432 1.9310811 1.76358105 1.49094173]	[1.09338898 1.46194188 1.46194188 1.09338898]	[0.7918606 0.89324044 0.7500918 ]	[0.41922252 0.54994326]	[0.15445961]	0.7908211467249425	2.999468534041262	0.2948972901146988	0.5746033561816678	0.9446325466295968	0.33797812150832657	0.6319065469927496	0.5333253416101689	0.003669256560592089
0.0006014450002840895	0.00048429077421331256	0.00036529823755248193	0.00023231582224601395	0.00014001564235086174	4.771199763351732e-05	0.002719765026837811	[0.60077295 0.73119257 0.80224876 0.80224876 0.73119257 0.60077295]	[0.46640437 0.64282698 0.65546704 0.59615475 0.4999942 ]	[0.36562563 0.49604525 0.49604525 0.36562563]	[0.26722211 0.29998916 0.25239116]	[0.14064436 0.18675469]	[0.05480392]	0.8679798021888335	2.8708289378898018	0.3948115371951053	0.5766577488935525	0.9611242138170388	0.30906129581510117	0.6512524361522762	0.4678089113554434	0.0011026133263244047
0.000646480136848135	0.0005198901878836052	0.00039148538839809825	0.00024698649609656485	0.0001480975225419341	5.089219667579758e-05	0.003166394789980469	[0.50176275 0.61945506 0.68287492 0.68287492 0.61945506 0.50176275]	[0.38757872 0.54640777 0.55842561 0.50438541 0.41845018]	[0.30426615 0.42195847 0.42195847 0.30426615]	[0.22409781 0.25059001 0.21057825]	[0.11543713 0.15690211]	[0.04597236]	0.8454118499098512	3.343541605541025	0.34743248374317726	0.6257246428266161	0.8781727248357027	0.33755875457941087	0.7167739887224572	0.43986157952315963	0.0009765898096146292
0.0018608675403929194	0.0014910712330864027	0.0011088790602244883	0.0006904041586103521	0.0003970583164622726	9.854457540555714e-05	0.003477761363076919	[2.24501474 2.68975545 2.9389521 2.9389521 2.68975545 2.24501474]	[1.71571686 2.33637257 2.38439667 2.20004392 1.86637429]	[1.33707642 1.78181713 1.78181713 1.33707642]	[0.94704508 1.07955741 0.87775703]	[0.48683859 0.62023802]	[0.13497063]	0.8127654327831317	3.1161814216358867	0.24031022427020646	0.47570889977805075	0.9055937244294294	0.2026999768275516	0.6110221202758045	0.7163248402849688	0.0061171971709079054
0.003918483587618759	0.003185388797610269	0.002450396484745392	0.0016475158575062297	0.001030306346711173	0.000381556308602872	0.003147899148643361	[3.95826067 4.48740487 4.78702886 4.78702886 4.48740487 3.95826067]	[3.18146792 3.88899096 3.91296247 3.6616756 3.2625731 ]	[2.48578036 3.01492457 3.01492457 2.48578036]	[1.79178261 1.98515514 1.7545531 ]	[1.03881511 1.25392788]	[0.41709099]	0.8674580866356207	2.869259723527566	0.267022502199398	0.5646482381728707	0.8903631824497146	0.28058667879469823	0.42210300135481404	0.47831726157843596	0.005660897773798228
0.00041611712736194865	0.0003343957768065587	0.0002500072495830709	0.00015781643256085597	9.286423702423662e-05	2.718131479526025e-05	0.002973989782902416	[0.43800698 0.52354538 0.57075327 0.57075327 0.52354538 0.43800698]	[0.33676694 0.45474749 0.46476281 0.42918439 0.36445867]	[0.26321863 0.34875703 0.34875703 0.26321863]	[0.18848607 0.21312281 0.1761736 ]	[0.09926157 0.12607778]	[0.03239979]	0.7792202095171074	3.307519901271561	0.3294062845258269	0.605121700407082	0.9017726802428648	0.27236345297040115	0.5523397837732926	0.6167307876991195	0.0008481878988418412
0.00035482872744541766	0.00028765211140173685	0.0002196760288154347	0.00014555437858690789	8.9773409503642e-05	3.188126166243205e-05	0.0015495839337172088	[0.64674447 0.74247338 0.79608588 0.79608588 0.74247338 0.64674447]	[0.51389531 0.64329303 0.65033095 0.60704107 0.53465835]	[0.4018092 0.49753811 0.49753811 0.4018092 ]	[0.28945299 0.32166917 0.28013012]	[0.16434374 0.19999009]	[0.06355803]	0.699256306733302	1.9648105259214441	0.33214945554147435	0.6433068348981527	0.8423307479231007	0.3125431419745959	0.4211681261873236	0.4889481737256643	0.000845935584225062
0.00015142042588977563	0.00012280135415717095	9.390701252316124e-05	6.216162878423387e-05	3.86430035381461e-05	1.4328807233702958e-05	0.003084745573946942	[0.13702703 0.15895313 0.17116212 0.17116212 0.15895313 0.13702703]	[0.1089043 0.13841025 0.14000565 0.12991693 0.1134504 ]	[0.08532768 0.10725378 0.10725378 0.08532768]	[0.06189972 0.06889367 0.05987093]	[0.03512178 0.04343693]	[0.01430924]	0.852550694028882	3.015501699857712	0.3066321806104581	0.5840467692263784	0.8989063261263195	0.31342530321279816	0.45719791894778167	0.4227025436530957	0.0001709594308405137
0.001746102759986245	0.0014125230499094199	0.0010779242150840353	0.0007059890048142003	0.00043433450438838905	0.0001504905155840352	0.0019263496672476624	[3.66978353 4.29904737 4.65325223 4.65325223 4.29904737 3.66978353]	[2.91636589 3.76236473 3.79534912 3.49551387 3.02861542]	[2.27519778 2.90446162 2.90446162 2.27519778]	[1.64080843 1.84442997 1.5886571 ]	[0.91103366 1.15788929]	[0.35213751]	0.7044567074571079	2.730103685951103	0.37491875474170283	0.7194826488871158	0.8787882504998848	0.2142011263359452	0.5560307875509284	0.5156286300511711	0.006956633198741278
0.002124252246972447	0.0017179944116015849	0.0013074769744482794	0.0008536935451071023	0.0005241480049375727	0.000184192405452554	0.0038810551036927575	[1.48683125 1.74771027 1.89292547 1.89292547 1.74771027 1.48683125]	[1.17437835 1.52647569 1.54583396 1.42578384 1.23095805]	[0.91850515 1.17938418 1.17938418 0.91850515]	[0.66467159 0.74484152 0.63919991]	[0.36816308 0.46553628]	[0.14391645]	0.8726267560453261	3.795670104081154	0.3062919061984743	0.6124096337638009	0.9144911857762147	0.31839886674631296	0.5242580177981739	0.48119044239500275	0.002344737986564269
0.0008544293203593484	0.000698085086434967	0.0005408507320438795	0.00037469267195579215	0.00023491137709661918	8.969690678203359e-05	0.002833370906558731	[0.89245906 0.96393805 1.00455911 1.00455911 0.96393805 0.89245906]	[0.72328182 0.81925411 0.82295821 0.79041051 0.73535145]	[0.56617422 0.6376532 0.6376532 0.56617422]	[0.40783538 0.43715948 0.40236743]	[0.24496718 0.2733527 ]	[0.09721974]	0.7480238616122687	3.002635003579408	0.2659227286593895	0.5631218883749105	0.914798538195418	0.314397880649409	0.2222227537858538	0.4546185977586295	0.0007813451049952321
0.0012773311934090015	0.0010332778662293493	0.0007867145332985494	0.0005160095623810884	0.0003153212961748974	0.00010643299423093929	0.0023689954257668537	[2.40249231 2.78468771 2.99939649 2.99939649 2.78468771 2.40249231]	[1.90321174 2.42030465 2.44604949 2.27097802 1.98404282]	[1.48476225 1.86695765 1.86695765 1.48476225]	[1.06597131 1.19294706 1.02913532]	[0.59439354 0.73732013]	[0.22080912]	0.8907503561494027	2.307846622250233	0.32887524846538896	0.5883053407434808	0.9753774453322468	0.196451378697177	0.48297450834221783	0.5444675830462122	0.0040199830097841244
0.0002220532402319047	0.00018078826737926088	0.00013920267043784982	9.435265319458605e-05	5.9061178781238995e-05	2.2273128258650965e-05	0.0026441627151956343	[0.44745123 0.50048095 0.53038901 0.53038901 0.50048095 0.44745123]	[0.35954743 0.43085054 0.4340748 0.40979658 0.36941042]	[0.28150662 0.33453633 0.33453633 0.28150662]	[0.20314676 0.22267336 0.19870247]	[0.11923385 0.13986921]	[0.04799929]	0.6893835980205704	3.0551189323165397	0.26786891500771726	0.5717304601390234	0.896284539735841	0.1694408980690864	0.3321254837721383	0.4385925434016549	0.00046311087229609763
0.005416617638876768	0.004406652925266211	0.0033984230577296824	0.00228089629017268	0.0014487170834029481	0.0005726052058469144	0.0030985803509977756	[4.84275973 5.59208122 6.01533128 6.01533128 5.59208122 4.84275973]	[3.89858108 4.89515311 4.92521277 4.56025399 3.99989176]	[3.05571311 3.80503459 3.80503459 3.05571311]	[2.22500772 2.48373457 2.17825881]	[1.29296261 1.60628027]	[0.56291068]	0.8309471658082818	3.0723199607038336	0.21130701445526529	0.697346144324987	0.8616650258598979	0.31696629051723435	0.5122378141199887	0.37029667385582055	0.007111388905145789
0.0009908275497049028	0.0008007943969620994	0.0006069226757936106	0.0003980543676176369	0.0002389335902509146	7.385323437722463e-05	0.0026566647221787387	[1.03172381 1.17429204 1.25454222 1.25454222 1.17429204 1.03172381]	[0.8131803 1.00886436 1.02149795 0.9606889 0.85179537]	[0.63325186 0.77582009 0.77582009 0.63325186]	[0.44984582 0.49994512 0.43241516]	[0.25079197 0.29910842]	[0.08349482]	0.8024372652613948	2.8684141904394287	0.31454286170294854	0.5999673689843753	0.9938794979139228	0.3214647019945989	0.38755779009402885	0.6256254972637042	0.0015979920886304271
8.1888704149377e-05	6.676817593445309e-05	5.1543946911287375e-05	3.519529833855415e-05	2.213012770136269e-05	8.514308015206558e-06	0.002574123423376398	[0.11049472 0.12253806 0.12934171 0.12934171 0.12253806 0.11049472]	[0.08906857 0.10523938 0.10593514 0.10041036 0.09121562]	[0.06978947 0.08183281 0.08183281 0.06978947]	[0.05042195 0.0549703 0.04945397]	[0.02989737 0.0346348 ]	[0.01219621]	0.8057320840982861	2.8826030445342012	0.31874357276239035	0.6586805973658771	0.9388966726813641	0.2618515401466658	0.30222118976637585	0.4155390643942925	0.00010391074522196827
0.0010080346593869854	0.0008108158551373763	0.0006099494796963205	0.0003865530302774618	0.0002305188125556063	7.2677649446712e-05	0.0019358241295763404	[1.65299244 1.99758856 2.18776543 2.18776543 1.99758856 1.65299244]	[1.2815341 1.75112925 1.78310159 1.62867964 1.37332764]	[1.0018693 1.34646542 1.34646542 1.0018693 ]	[0.72453574 0.81825389 0.68311126]	[0.38029517 0.49949584]	[0.13625649]	0.6754607984726674	2.332087446960265	0.2752461955061033	0.5829844973616835	0.9274282136645976	0.2660344103352748	0.637714259085627	0.5543652548420579	0.003493819414485233
0.0020169856182189537	0.0016295972135739636	0.001235057641315534	0.0008074180807313781	0.00048582624467677967	0.00015207231909563704	0.003676845617278041	[1.47188526 1.68883558 1.81082403 1.81082403 1.68883558 1.47188526]	[1.15959896 1.45642676 1.47467909 1.38042946 1.21561779]	[0.90333149 1.12028181 1.12028181 0.90333149]	[0.64318659 0.71762333 0.61784189]	[0.35695944 0.43213373]	[0.12133348]	0.8444700882801496	3.392633630130113	0.26196946134866966	0.5434870243505528	0.9208798972049999	0.32911990771210836	0.42421678989830724	0.6123466617075185	0.0024087634239650293
0.0005095615109816868	0.0004138306844532333	0.0003172242004575128	0.0002119929482008228	0.00013192482368593433	4.8632490960526273e-05	0.003005643373585487	[0.66657638 0.76025988 0.81282208 0.81282208 0.76025988 0.66657638]	[0.53226192 0.65841111 0.66467106 0.62175343 0.55089103]	[0.41657658 0.51026008 0.51026008 0.41657658]	[0.30083286 0.33308638 0.29246021]	[0.17312417 0.20897001]	[0.06919164]	0.7295175017710822	3.4934232296674486	0.2799183355148239	0.6287887465178502	0.943094687520922	0.2257852174828905	0.4007456883247947	0.45126323084312236	0.0007976197152627036
0.002092128558653208	0.001683371802113079	0.0012668443030467234	0.0008060367388927878	0.0004797649567778184	0.00014623083524123592	0.003069129442664043	[2.04577266 2.44460631 2.66659587 2.66659587 2.44460631 2.04577266]	[1.59031811 2.13559909 2.17082354 1.99347669 1.69644766]	[1.24099311 1.63982675 1.63982675 1.24099311]	[0.8910769 1.00761656 0.84274375]	[0.47213745 0.6093672 ]	[0.16192802]	0.8312634499089989	3.0823626155996107	0.29239246034104316	0.6116803900271661	0.8685370171581527	0.28409381678792656	0.5975569633501007	0.5958677270753465	0.004404827719807756
0.00038267052809900517	0.0003094422003488979	0.0002350747183598799	0.0001536314559586718	9.375667792254025e-05	3.198734069091771e-05	0.002589358168050391	[0.61745248 0.71922394 0.77593905 0.77593905 0.71922394 0.61745248]	[0.48675044 0.62485107 0.63331707 0.5878679 0.51115965]	[0.38045762 0.48222908 0.48222908 0.38045762]	[0.27393847 0.3063042 0.2630104 ]	[0.15222313 0.18885698]	[0.05716306]	0.8423176596333378	2.7087802199582782	0.2833653625709556	0.6919716323472058	0.8662277114129532	0.208655838623973	0.4711729640054509	0.5163834893240913	0.0009128098711714031
0.0028315885846270533	0.002299337761239346	0.0017645181320265792	0.0011821920313651636	0.0007329281682253099	0.0002614188604319902	0.002569297794026547	[3.50263095 3.96333389 4.22417756 4.22417756 3.96333389 3.50263095]	[2.80789332 3.42631949 3.44944773 3.23368835 2.88562435]	[2.19088672 2.65158966 2.65158966 2.19088672]	[1.57308991 1.74188287 1.5374655 ]	[0.9054679 1.08846165]	[0.34935623]	0.8009208722948631	2.595372193385936	0.30647335824939476	0.5384381174842483	0.9212680358210938	0.28119915867938844	0.4081563911369976	0.5215304342929734	0.005162140307201892
0.003500280755248876	0.0028070569054672047	0.0021078305130007593	0.0013118833070577681	0.0007719016459690875	0.00024120955101966017	0.003920749695456555	[2.64411917 3.29956001 3.65831954 3.65831954 3.29956001 2.64411917]	[2.0359655 2.92640748 2.98146789 2.67295591 2.20226867]	[1.594115 2.24955583 2.24955583 1.594115 ]	[1.17020301 1.31495166 1.09281218]	[0.58168934 0.81364885]	[0.21418803]	0.8544972013377768	3.7535650738246487	0.2352257216155486	0.6565325630928549	0.8711484775271929	0.2773257707931147	0.8355483638051763	0.5229433853909272	0.007520518885174823
0.0010756507103731675	0.0008677380816119146	0.0006554401611518957	0.0004249052059670426	0.00025377389943174143	7.659545411133233e-05	0.0027217863465226746	[1.58140631 1.828303 1.96695672 1.96695672 1.828303 1.58140631]	[1.23970542 1.57864667 1.60067992 1.49445291 1.30717407]	[0.96547318 1.21236987 1.21236987 0.96547318]	[0.68649448 0.76918843 0.65593914]	[0.37623246 0.45965439]	[0.12393293]	0.7270905656269079	3.284838229681366	0.31879969184670465	0.6348021385188513	0.8976349896956418	0.2192412581058621	0.45286052620114375	0.6328789551291362	0.0028183133516979804
0.0013029948814654137	0.0010541333933094354	0.0008010940768076039	0.0005268952273229588	0.0003195868490026906	0.00010442834753283286	0.0027282082924037256	[1.02726351 1.17518616 1.25828159 1.25828159 1.17518616 1.02726351]	[0.81196389 1.01366142 1.02576224 0.96096482 0.84851904]	[0.63321942 0.78114207 0.78114207 0.63321942]	[0.45229522 0.50322478 0.43581521]	[0.25351549 0.30582057]	[0.08978122]	0.6918318863498386	3.3833619053603483	0.28485603213492905	0.6577883387233487	0.861682996331755	0.41163796183315077	0.40824405485140663	0.5769531633964431	0.0015214524359888873
0.0035499182250332377	0.0028705181925693453	0.002188089442532945	0.001427256972009115	0.0008784886255467059	0.0003094938217570407	0.00251953233228897	[3.00003831 3.5456038 3.85069581 3.85069581 3.5456038 3.00003831]	[2.37656882 3.11023029 3.14309745 2.88443295 2.48053592]	[1.85706643 2.40263193 2.40263193 1.85706643]	[1.34542613 1.51263586 1.29766066]	[0.74211038 0.95323009]	[0.29339719]	0.781301375013619	2.786651182697313	0.3955196558682802	0.5102784363526995	0.9338292640279853	0.40423706793280667	0.5790980530630001	0.4821001748961109	0.0054697888037981
0.0010344391613995416	0.000838434367024834	0.0006412248278401607	0.0004224126745300671	0.0002632756529235389	9.918250830587669e-05	0.0028076910007704767	[1.08051915 1.26968171 1.37467898 1.37467898 1.26968171 1.08051915]	[0.85818831 1.11185794 1.12483339 1.03594301 0.89518064]	[0.6728498 0.86201236 0.86201236 0.6728498 ]	[0.49051283 0.54778961 0.47395803]	[0.27580973 0.34889783]	[0.11560705]	0.8568352187187143	2.9787053258774994	0.37112904011189785	0.6252596659828976	0.84786535856405	0.2950268119609137	0.522621035868478	0.3932535525915012	0.0014852229461250208
0.0001883239124840393	0.00015075881783636725	0.0001123658580766034	6.903114213068385e-05	4.0174935189233106e-05	1.3082439723746387e-05	0.0023948998140323127	[0.18469731 0.23444686 0.26059563 0.26059563 0.23444686 0.18469731]	[0.13964378 0.20693905 0.21333243 0.19097588 0.15497983]	[0.1099263 0.15967585 0.15967585 0.1099263 ]	[0.0818211 0.09065348 0.07524745]	[0.03957987 0.05597464]	[0.01528509]	0.7945257384661476	3.1778300409433027	0.4179427809143106	0.6975805347583864	0.9866221826886193	0.34505913072353117	0.8365278746238541	0.4565961267081363	0.0004303399921181054
0.0009459781897984583	0.0007673974828339232	0.0005866674135363165	0.0003925135066374331	0.0002397590713208199	8.045083891892146e-05	0.0022428835640445214	[1.66336909 1.86055161 1.97207697 1.97207697 1.86055161 1.66336909]	[1.32722838 1.59497668 1.60855907 1.52101068 1.37041696]	[1.03427626 1.23145878 1.23145878 1.03427626]	[0.73774972 0.81134408 0.71817162]	[0.42266867 0.49523945]	[0.15129965]	0.7319139509685924	2.489158121783319	0.2546663834586028	0.6230890360540361	0.8617379120015186	0.2289000908128897	0.33927986924155173	0.5787414683164774	0.002245106432615363
0.000959542552836014	0.0007670450524654816	0.0005672530203934709	0.00034552913834293923	0.0001980459803185113	5.6602789641375085e-05	0.003594566337483896	[0.6277095 0.78811502 0.87412656 0.87412656 0.78811502 0.6277095 ]	[0.47061414 0.6911035 0.71317195 0.64566999 0.52683872]	[0.36974337 0.5301489 0.5301489 0.36974337]	[0.27003536 0.30438881 0.2454156 ]	[0.13138782 0.18006105]	[0.0437262]	0.8182721706773172	3.4802379502942475	0.3109413180722067	0.5023819292946501	0.9328577947180212	0.3477039632916991	0.7693580475658419	0.5825115062976662	0.0015983733079485759
4.99581045750025e-05	4.04840552939267e-05	3.088461471701087e-05	2.0408823906862123e-05	1.2574962678563253e-05	4.467451391056502e-06	0.0027374942321027637	[0.04705802 0.05423407 0.05824154 0.05824154 0.05423407 0.04705802]	[0.03731684 0.04702475 0.04758491 0.04435731 0.03893325]	[0.02919207 0.03636812 0.03636812 0.02919207]	[0.02105176 0.02341487 0.02032913]	[0.01190941 0.01455193]	[0.00461794]	0.6741596758022964	3.4863284026766825	0.35496643513449927	0.5595710966368023	0.9076492242644021	0.3412075232365214	0.42762842852811966	0.4804970693119711	6.0396575578719895e-05
0.0004904929069374441	0.00039175621974317965	0.00029221655975972315	0.00017747992424520533	0.00010145564016207405	3.4651899145914134e-05	0.0029084351502764363	[0.41397609 0.53999863 0.60391828 0.60391828 0.53999863 0.41397609]	[0.31060285 0.47922455 0.49618816 0.43655461 0.34884513]	[0.24547189 0.37149443 0.37149443 0.24547189]	[0.18768492 0.20114365 0.17162091]	[0.08505125 0.12729268]	[0.03562656]	0.7953010922539531	3.170654802966401	0.3496234096010012	0.5887550803768556	0.8681327769450305	0.3228894301150641	1.025544215588499	0.36020719798606937	0.0011252125793816494
0.0007091086475391314	0.0005742125683322566	0.0004383262805727974	0.0002875192595322841	0.00017828042307685998	6.577623268517915e-05	0.0022655578342352435	[1.21026747 1.42601255 1.5457275 1.5457275 1.42601255 1.21026747]	[0.95892002 1.24874561 1.26404851 1.16317594 1.002669 ]	[0.75132155 0.96706663 0.96706663 0.75132155]	[0.5468917 0.61167797 0.52728957]	[0.30519636 0.387646 ]	[0.12556915]	0.6737221853890489	2.607372025933546	0.21628257896115077	0.588563161771027	0.9350344568918181	0.22323944212303976	0.5336607153562523	0.4186379992328931	0.0017602921815418296
0.00032793792641083486	0.00026636576040081156	0.00020406758260127508	0.00013702574977998166	8.453033045673841e-05	2.9895654695375608e-05	0.0028714262750421417	[0.33208261 0.37241363 0.39514998 0.39514998 0.37241363 0.33208261]	[0.26533117 0.31995047 0.32279991 0.30481254 0.27402082]	[0.20726939 0.2476004 0.2476004 0.20726939]	[0.14866566 0.16340354 0.14475159]	[0.08589523 0.10088575]	[0.03244975]	0.8601154536871608	2.8866503654795177	0.27007005769815107	0.6823784905353	0.8776020474055972	0.30978408609528935	0.33567912878046585	0.5135019024196292	0.00038544030877912756
0.002234641469503236	0.001810055187596912	0.0013846118004722273	0.0009083731497765235	0.000566612964898829	0.00021409373166213179	0.0034284265007736856	[2.42460732 2.87722718 3.12865474 3.12865474 2.87722718 2.42460732]	[1.92621916 2.53171188 2.55943258 2.34235379 2.00825801]	[1.50986985 1.96248972 1.96248972 1.50986985]	[1.10378295 1.23676036 1.06660907]	[0.61510852 0.79349958]	[0.2614513]	0.815366791947293	3.1887534052260844	0.21927514642817464	0.5679081803737193	0.880922397428175	0.23061010920240396	0.5882834407370074	0.38586037466616313	0.003837665943059862
0.00046937041865738484	0.0003829424078604639	0.0002961056319832906	0.00020206356588091599	0.00012834720432078271	5.1446554058671665e-05	0.0027998593316477323	[0.44464538 0.49829738 0.5285266 0.5285266 0.49829738 0.44464538]	[0.35875916 0.4304884 0.43339883 0.40831032 0.36759484]	[0.28170863 0.33536063 0.33536063 0.28170863]	[0.20473841 0.22430558 0.20076066]	[0.1217857 0.14335761]	[0.0522076]	0.8893561759926394	2.8687088409927544	0.3418499970749993	0.6520954957571169	0.8985292214001676	0.3398180086390441	0.34305369233380767	0.3429092594376342	0.0004102243186632415
0.0010122202905152252	0.0008151603366017945	0.0006133780159594416	0.0003918174171163516	0.00023404569912092684	7.336343301195168e-05	0.0031195547270784275	[0.69509689 0.82634993 0.89897727 0.89897727 0.82634993 0.69509689]	[0.53981836 0.71940152 0.73269301 0.67587824 0.57714276]	[0.42186422 0.55311727 0.55311727 0.42186422]	[0.30322224 0.34171181 0.2865652 ]	[0.16237442 0.20641278]	[0.05678557]	0.8019173013421	3.2296280695736947	0.2953071310447262	0.578717841766757	0.9567257963320396	0.39986102354353725	0.5436649915816485	0.5721817508138021	0.001255571851366848
0.002794623492278339	0.002279129823974836	0.0017619964364909931	0.0012031082551038552	0.0007604595357992025	0.0002965213107310351	0.0025099074071270938	[3.39543823 3.78317551 4.00292634 4.00292634 3.78317551 3.39543823]	[2.74359473 3.26116185 3.27881008 3.0960504 2.80115181]	[2.14930831 2.53704559 2.53704559 2.14930831]	[1.5546382 1.7028261 1.52845498]	[0.9230217 1.08197276]	[0.38403973]	0.6860929116948077	3.046644637062791	0.24115078307603316	0.6487807226543121	0.9608326457887035	0.2970175354855332	0.3479326814835732	0.41679137529095833	0.003788783463840381
0.0008065515767782612	0.0006561925663364524	0.0005048592218533871	0.00034021713512768115	0.0002135309107788894	8.13988244091989e-05	0.0030781432817327077	[1.11869244 1.26740533 1.35105753 1.35105753 1.26740533 1.11869244]	[0.89755579 1.09704757 1.10586755 1.03683458 0.92428135]	[0.7031447 0.85185759 0.85185759 0.7031447 ]	[0.50890552 0.56151605 0.49686181]	[0.29673817 0.35523316]	[0.1220869]	0.8732853604919759	2.98027931636934	0.24798690981535523	0.6762569340941387	0.8986195109849142	0.20913189729712792	0.38401265516955363	0.41625072810920355	0.0012516342922727446
8.83615196717998e-05	7.103672418823374e-05	5.3155816113230755e-05	3.361194633915372e-05	1.984625393653527e-05	5.945285602357389e-06	0.0026934566800556866	[0.08833168 0.10563821 0.11516656 0.11516656 0.10563821 0.08833168]	[0.0679722 0.09179649 0.09383345 0.08661089 0.07351633]	[0.05315685 0.07046338 0.07046338 0.05315685]	[0.03814419 0.04307866 0.03569022]	[0.02014147 0.02561203]	[0.00673289]	0.68872795755923	3.056457004250295	0.2738012552068154	0.5303869472859839	0.9267268768986322	0.3165345199069533	0.5487002541653354	0.5980332865834552	0.0001631474356265821
0.0027991392591353967	0.002271684133643229	0.0017394585745030972	0.0011683795265823214	0.0007134879566497074	0.0002376937879496137	0.0022618612272922367	[2.85043637 3.16806154 3.34833423 3.34833423 3.16806154 2.85043637]	[2.28166533 2.71152556 2.73027864 2.58692665 2.34461584]	[1.77584479 2.09346997 2.09346997 1.77584479]	[1.26453233 1.38683886 1.23580758]	[0.72650591 0.84680165]	[0.2574708]	0.7787849032143176	2.7049469474062757	0.390567033834265	0.6096479327663797	0.9258114244427685	0.3940795703609219	0.3326067638224869	0.6012617326966809	0.0041201679061019444
0.00024195805363633866	0.00019624245563783785	0.0001499289651132174	9.97298415945579e-05	6.140395763341402e-05	2.1598793465594558e-05	0.0027929812669711205	[0.25282016 0.28767444 0.30723739 0.30723739 0.28767444 0.25282016]	[0.20110219 0.24831817 0.25093894 0.23536811 0.20888342]	[0.15716544 0.19201971 0.19201971 0.15716544]	[0.11293104 0.12502856 0.10943732]	[0.06446605 0.07730044]	[0.0244957]	0.7454797742542328	2.9983265823032155	0.24280157567236252	0.6212511439741514	0.8500845211569525	0.3048116721549374	0.3839779824720183	0.5053432977880805	0.00031433980330373854
0.000706381704517251	0.0005706291728996349	0.00043209088540142627	0.00028171698951087493	0.00016982862321696823	5.4233595102606205e-05	0.0022713141338908337	[0.62321822 0.71963332 0.77358447 0.77358447 0.71963332 0.62321822]	[0.48975286 0.62165547 0.63042783 0.58881894 0.51554908]	[0.38208373 0.47849883 0.47849883 0.38208373]	[0.27293317 0.30490602 0.26135232]	[0.15112677 0.18417461]	[0.05259882]	0.8474833456202201	2.2642767498861085	0.31850059433262146	0.5909382534891605	0.87933959929941	0.4383037727671839	0.4338090051463672	0.5848120374833795	0.000961032633441791
0.00021512834388171683	0.00017071175295603754	0.00012402082954464204	7.197049620242475e-05	3.8828372729641614e-05	1.059044949210376e-05	0.0027233571520656097	[0.21530343 0.28550645 0.32090162 0.32090162 0.28550645 0.21530343]	[0.15420643 0.25013098 0.26332049 0.23440253 0.18344384]	[0.12234684 0.19254986 0.19254986 0.12234684]	[0.09246417 0.10055797 0.08028978]	[0.03922948 0.05850091]	[0.01309417]	0.7676765804288971	2.9842588285565004	0.2968372529812617	0.6026163159365171	0.9207029621817416	0.28674231161404307	1.0402465059146198	0.5464701803399916	0.0007293390343390039
0.0030448362212557437	0.0024595830167020182	0.0018721483633417546	0.001212783056319677	0.0007449935267689193	0.000264215087799753	0.002610668778211554	[2.78031456 3.32846533 3.63309476 3.63309476 3.32846533 2.78031456]	[2.19470129 2.93143989 2.96658972 2.70532948 2.30239735]	[1.71678408 2.26493485 2.26493485 1.71678408]	[1.25026642 1.40666179 1.20091048]	[0.67989952 0.89078819]	[0.27363909]	0.7263340619695468	2.704379652078708	0.23844200699710139	0.5528107514500646	0.7962006496531215	0.35709826039827125	0.6329076090249347	0.45673648240587494	0.005290762704897447
0.0013459910150028398	0.0010895254912023631	0.0008291438239197931	0.0005473441992263617	0.00033252255139866856	0.00010911009905649615	0.003038605055771531	[1.33624716 1.52140187 1.62563203 1.62563203 1.52140187 1.33624716]	[1.05871466 1.31088274 1.32524788 1.24367826 1.10287638]	[0.82534388 1.01049859 1.01049859 0.82534388]	[0.58916918 0.65420039 0.56920828]	[0.33178529 0.39806479]	[0.11764153]	0.8672904130170678	2.971194528491478	0.36347144434524364	0.5299313011060613	0.9217758738782792	0.29470672633191236	0.3961325662020175	0.5800172606219357	0.001969828348832023
0.0002728570849551364	0.00021887268831993547	0.00016370576901419167	0.00010180237395545399	6.0000824862374525e-05	1.954237788113123e-05	0.0030973726358718436	[0.34649436 0.43220835 0.47806332 0.47806332 0.43220835 0.34649436]	[0.26449577 0.38073834 0.39079574 0.35246672 0.28975535]	[0.20775677 0.29347077 0.29347077 0.20775677]	[0.1530142 0.17114672 0.14202531]	[0.07669531 0.10541527]	[0.02913658]	0.8420783429973767	3.39592792990962	0.38258687129337693	0.6171462161605527	0.8988671255148825	0.2090766123604466	0.7520148523584741	0.48081592100239434	0.0007434911701519282
0.0009918894048786982	0.0007967305236365877	0.0005992756452493762	0.0003757985303908336	0.0002237964044906581	7.50204630927537e-05	0.0028221986656149695	[1.41651081 1.76123181 1.9474203 1.9474203 1.76123181 1.41651081]	[1.09205326 1.55776557 1.59119867 1.43104177 1.18128049]	[0.85682295 1.20154395 1.20154395 0.85682295]	[0.6317816 0.70674054 0.59203137]	[0.32005332 0.44194897]	[0.12547757]	0.8140552948655745	3.0725892526479663	0.3593013147310425	0.5993607057717921	0.8868852779624055	0.204543698391923	0.7750150689680319	0.45943620690785547	0.0031935933989190634
0.0002576581403582808	0.00020600035893936198	0.0001527936430580995	9.312898323813877e-05	5.363136492407535e-05	1.659682107787743e-05	0.0027896648081530704	[0.20415938 0.25945796 0.28857209 0.28857209 0.25945796 0.20415938]	[0.15320963 0.22843062 0.23604611 0.21190452 0.17155582]	[0.12060606 0.17590464 0.17590464 0.12060606]	[0.08936358 0.09945222 0.08148701]	[0.04283862 0.06033317]	[0.01568376]	0.7936456620496024	2.723912865235541	0.2693852305426592	0.5523482023603619	0.8135409905303014	0.3662542943791254	0.8305588098942976	0.5030861940818699	0.0004999516690764814
0.0004077243351426243	0.0003308672402459545	0.0002530944585548397	0.00016879252622362546	0.00010422161586715041	3.709624599247899e-05	0.0031069697069567147	[0.38382438 0.43594664 0.46522314 0.46522314 0.43594664 0.38382438]	[0.30581766 0.37631764 0.38008444 0.35665672 0.31706339]	[0.23905667 0.29117894 0.29117894 0.23905667]	[0.17190932 0.19013087 0.16685555]	[0.098517 0.11792975]	[0.03784482]	0.7967171292289156	3.082419374318943	0.31556024494591306	0.49343855717296536	0.9305573003100447	0.304611693764653	0.3800614169561279	0.49501892122293717	0.0004686171941971918
0.00031735930686589486	0.00025756145182175537	0.00019694178538262638	0.00013190644632741344	8.079543814994699e-05	2.7638439786647565e-05	0.0033844592353190553	[0.31850249 0.3563983 0.37777813 0.37777813 0.3563983 0.31850249]	[0.25397137 0.30549933 0.30834894 0.29171179 0.26270545]	[0.19817433 0.23607014 0.23607014 0.19817433]	[0.1416608 0.15561836 0.13772464]	[0.08143116 0.09516867]	[0.02967564]	0.8660446144017407	3.233694273548063	0.23541747992772194	0.6674140623900248	0.8851055034316967	0.26569545908152964	0.32620336243016873	0.549575198668692	0.00038429110272033315
0.00015592693590896683	0.0001244569564605764	9.13394580631931e-05	5.505273081051185e-05	3.111676293675258e-05	8.255364274820697e-06	0.002702056138148742	[0.13866154 0.17411151 0.19308243 0.19308243 0.17411151 0.13866154]	[0.10268148 0.15183545 0.15746045 0.14343628 0.11674357]	[0.08076351 0.11621348 0.11621348 0.08076351]	[0.05861602 0.06643875 0.05251397]	[0.02833174 0.03818922]	[0.00866929]	0.7721061088272078	2.979049594582743	0.29691918839592224	0.6254747087038905	0.890197599886178	0.34026589807389584	0.7382960291266618	0.6310817733090016	0.00035319685000097733
0.001242594183018839	0.0010052100837233476	0.0007658822993546172	0.0004999785116894334	0.0003084206918179314	0.00011142092454317939	0.00326806065025274	[1.44629079 1.71062381 1.85725398 1.85725398 1.71062381 1.44629079]	[1.14305195 1.4987093 1.51790736 1.39469107 1.1982685 ]	[0.89502965 1.15936268 1.15936268 0.89502965]	[0.65075689 0.72915802 0.62595747]	[0.36002371 0.46008584]	[0.14553863]	0.8401501271931141	3.524662740254106	0.3157828684381911	0.6763273872895241	0.9072457299739534	0.22618218049233318	0.5516061518693854	0.44184561286465496	0.002253490052692775
0.0012936011353794688	0.0010500685646188902	0.0008038039106690575	0.000541631593549756	0.0003291430302360457	0.0001076279003104881	0.002073586259329842	[2.0828511 2.29316411 2.41256204 2.41256204 2.29316411 2.0828511 ]	[1.66686797 1.95288995 1.96683575 1.87422785 1.71283379]	[1.29685066 1.50716367 1.50716367 1.29685066]	[0.92143737 1.00396861 0.90054555]	[0.5305449 0.6076635]	[0.18282904]	0.7353483080504586	2.382818671225878	0.32782243977136394	0.5889719519283226	0.8405748988890208	0.2741054225531634	0.29015600777453104	0.6183520652741324	0.002802208847854233
0.002026041711660228	0.0016385730377449803	0.0012488427552183733	0.0008137263035915647	0.0005024254688463031	0.00018255263295716243	0.00269598892923985	[1.95063742 2.31967451 2.52429993 2.52429993 2.31967451 1.95063742]	[1.5419575 2.03768535 2.06315408 1.88906928 1.61618232]	[1.2075024 1.5765395 1.5765395 1.2075024]	[0.87985502 0.98696707 0.84634768]	[0.48450382 0.62581235]	[0.19817383]	0.8427801547834186	2.792057563630995	0.3040719431349003	0.6515932720161586	0.8771259328765958	0.3299010779382762	0.5851995582564217	0.43142193778071436	0.0032182338172849897
0.0005722696470677311	0.0004618100664945304	0.0003493961001002497	0.00022545993141269373	0.0001366537228479242	4.594910588935084e-05	0.0026655023550156845	[0.51054375 0.60521655 0.65756227 0.65756227 0.60521655 0.51054375]	[0.39949146 0.5280568 0.53669627 0.49448714 0.42357029]	[0.312518 0.40719081 0.40719081 0.312518 ]	[0.2258534 0.25362053 0.21513241]	[0.12280556 0.15623494]	[0.04608993]	0.7169632248487269	3.1928818565190076	0.30250189610474926	0.6367030140617387	0.8625327524320424	0.36112038952608944	0.5358973664222306	0.511588654599756	0.0008290068509256867
0.0032699602010275728	0.0026692005328603327	0.002067749304224564	0.001413813596198968	0.0009024925294984014	0.00036502421038076476	0.0021965184796383865	[4.59686492 5.1545811 5.47082943 5.47082943 5.1545811 4.59686492]	[3.72132331 4.46317157 4.48582898 4.21911644 3.79599654]	[2.92045494 3.47817112 3.47817112 2.92045494]	[2.12208339 2.33342015 2.08801907]	[1.2674835 1.50098428]	[0.55004814]	0.7620029504425831	2.432166920214832	0.2729748174338607	0.619104681477579	0.9871485561798394	0.2917065216844773	0.38539416835225354	0.35845240697637937	0.005215324990145549
0.00017544394946577267	0.0001410952231100206	0.00010590188703790743	6.697407513659364e-05	3.988181686859805e-05	1.2707460633278663e-05	0.00322913568293225	[0.37629318 0.45544605 0.49874603 0.49874603 0.45544605 0.37629318]	[0.29034794 0.39834142 0.40691088 0.37237364 0.31329863]	[0.2273534 0.30650627 0.30650627 0.2273534 ]	[0.1647203 0.18566234 0.15458173]	[0.08640843 0.11289067]	[0.03119409]	0.8508445400678687	3.131394389673901	0.3152570790942645	0.5570653321729092	0.9113062787712239	0.12180360571375753	0.6117837794480061	0.5376879540585378	0.0007093250984208561
0.0023588875083921197	0.0019018968421470146	0.0014492861072847895	0.0009274877925767217	0.0005688078841224318	0.00020783157452145768	0.003927378266325846	[3.89895156 4.82048111 5.32846142 5.32846142 4.82048111 3.89895156]	[3.07312396 4.30490014 4.35299125 3.89072548 3.23372802]	[2.40790042 3.32942997 3.32942997 2.40790042]	[1.78418441 1.99982907 1.70753143]	[0.93271548 1.29946009]	[0.40064289]	0.7985896143070693	3.9185370121306464	0.32781692752630964	0.5202748169763578	0.8100201937138357	0.1275297133451725	0.8407565318675274	0.3776674568169737	0.009698608548024635
0.0010045570841852615	0.0008024123122144375	0.0005969693951767555	0.0003623915341214589	0.00020719977095232667	6.540206434232106e-05	0.002770500808866475	[1.25139518 1.61376213 1.80343844 1.80343844 1.61376213 1.25139518]	[0.94042005 1.43087609 1.47586162 1.3089907 1.05190744]	[0.74093231 1.10329927 1.10329927 0.74093231]	[0.55646096 0.61043683 0.50755164]	[0.25748481 0.37705616]	[0.09838866]	0.7284787172326632	3.2848374839772285	0.2787609288475877	0.6679400550917394	0.8857828946705983	0.23165846740738033	0.9653858414269719	0.4629363379297196	0.0036785485593069625
0.0038121159794212325	0.0030751790707534226	0.002332582558147889	0.0015015524811284899	0.0009133853490380662	0.00031060101376057805	0.003262430462605124	[2.5143156 3.0138741 3.29136758 3.29136758 3.0138741 2.5143156 ]	[1.9752389 2.64968391 2.68512012 2.45097722 2.08295466]	[1.54387795 2.04343645 2.04343645 1.54387795]	[1.12038632 1.26234754 1.07111668]	[0.60290817 0.78958627]	[0.23260844]	0.8373233000372372	3.5551206934320314	0.2911098825648079	0.7055206418241403	0.9473780241761562	0.3951810999956121	0.6299184501699542	0.49884946764214144	0.005009745757125098
0.004193582940906913	0.0034075289252449114	0.0026219045445037515	0.0017476850595276692	0.0011057607421693378	0.0004347671686561111	0.002558365692317528	[3.67356902 4.28412505 4.62672472 4.62672472 4.28412505 3.67356902]	[2.94528597 3.7588216 3.78827056 3.49243971 3.03809445]	[2.3098114 2.92036743 2.92036743 2.3098114 ]	[1.68612161 1.88446876 1.64367876]	[0.96825632 1.21833612]	[0.42232481]	0.824841376949863	2.7169763796839352	0.3622347904182248	0.5768034038113795	0.9029404324589024	0.3885147946390636	0.5354149900863121	0.35718344561488846	0.005315759476986364
0.00012107826252321026	9.826902881461605e-05	7.516703337491522e-05	5.0222830419872936e-05	3.0944466551570036e-05	1.0905286441868202e-05	0.0027494469200180995	[0.10388732 0.11736624 0.12494636 0.12494636 0.11736624 0.10388732]	[0.08279578 0.10106131 0.10205933 0.0960575 0.0857869 ]	[0.06469536 0.07817428 0.07817428 0.06469536]	[0.04644079 0.05123505 0.04509658]	[0.02666829 0.03163627]	[0.01009345]	0.8727159882168968	2.7437278179726943	0.29179680893121696	0.6646784090353609	0.8754061565456598	0.3794128040854678	0.35790449138578384	0.5089370644556103	0.00012365119579675133
0.00198336321648854	0.0016141913044878551	0.0012426649232141897	0.0008410472117233741	0.0005259514629473627	0.00019664099727255372	0.0023449382343854446	[1.91388533 2.14432513 2.27453139 2.27453139 2.14432513 1.91388533]	[1.53847799 1.84782941 1.8606805 1.75413777 1.57894606]	[1.20353872 1.43397852 1.43397852 1.20353872]	[0.86758232 0.95304557 0.84925522]	[0.50784628 0.59876208]	[0.20323829]	0.6354038512227593	3.13956403938842	0.29082839699006624	0.6320830031394478	0.8892403635613932	0.39837967318435447	0.3515277478726652	0.45994555992382136	0.002202110452531482
0.0006203285766225854	0.0005001556695163093	0.000377886608009891	0.0002426403875927565	0.00014654346607910409	4.865011015105583e-05	0.0024229683765783234	[0.9144142 1.09076811 1.18817697 1.18817697 1.09076811 0.9144142 ]	[0.71387534 0.95342193 0.96949259 0.89053839 0.7589225 ]	[0.55838365 0.73473756 0.73473756 0.55838365]	[0.4038379 0.45429855 0.38372009]	[0.21747352 0.27963499]	[0.08106843]	0.7781297477702853	2.5976444461738857	0.28965004983326575	0.6000146376596059	0.9219087719863629	0.23913567468961194	0.568044075049819	0.5193003160653255	0.0016018166529123876
0.0028817991762631187	0.0023178459795184505	0.0017390174903667112	0.001108606066954804	0.0006514066575402601	0.00018048784858553	0.002735194152019942	[1.92900979 2.26130932 2.44775884 2.44775884 2.26130932 1.92900979]	[1.49684514 1.95639675 1.9888989 1.84857082 1.59740193]	[1.16523728 1.49753681 1.49753681 1.16523728]	[0.82596888 0.93270462 0.78018344]	[0.44110623 0.54765078]	[0.13457628]	0.8306818468254771	2.679298967630428	0.28459328506837533	0.5819917319880913	0.8882388044428672	0.47342513897314686	0.5118503332119345	0.6769689112809638	0.004136118485008576
0.0009713519733965849	0.0007745388249604145	0.0005753148375891221	0.00034594492596295496	0.00019445526398167263	5.96471385796122e-05	0.0018509214931945422	[1.78019359 2.32221074 2.60489215 2.60489215 2.32221074 1.78019359]	[1.33037222 2.06504036 2.13123811 1.87765245 1.49919053]	[1.04936916 1.59138631 1.59138631 1.04936916]	[0.7942832 0.86206218 0.71863587]	[0.3534797 0.53132889]	[0.13332218]	0.796767184660093	2.2985305672904417	0.42197790864477924	0.6400955965045063	0.9209892551769235	0.23337763477092655	1.0663851340818027	0.4683931092454635	0.006201833421593234
0.0001035452460602648	8.395799201357416e-05	6.405047787810151e-05	4.2782889234150484e-05	2.598072336946191e-05	8.527989263351034e-06	0.003779412016076179	[0.14479597 0.16151037 0.1709473 0.1709473 0.16151037 0.14479597]	[0.11517482 0.13802837 0.13939741 0.13222424 0.11938523]	[0.08976408 0.10647848 0.10647848 0.08976408]	[0.06391235 0.07012515 0.06201461]	[0.03653377 0.04237569]	[0.01272353]	0.8791915232237684	3.58853149423952	0.37558124037070495	0.485101120742613	0.9619386173342077	0.17122800130131283	0.31175387423451617	0.5884386161295387	0.00018027024683884966
0.0013521744328469484	0.0010888747597924088	0.0008224652178048258	0.0005233078716633092	0.0003159675594289232	0.00010835124230491426	0.002720677293999241	[1.26237588 1.53998448 1.69157035 1.69157035 1.53998448 1.26237588]	[0.98215389 1.35702097 1.38187043 1.2534781 1.04993443]	[0.76971244 1.04732104 1.04732104 0.76971244]	[0.5633965 0.63258122 0.53317465]	[0.29593873 0.39604343]	[0.11656535]	0.9336737231559461	2.4106369407320365	0.3009977700327089	0.5816182895271527	0.8960171870254767	0.329873497689303	0.6793405232800972	0.4611404871895407	0.0024559510492719494
0.0006510457427620878	0.0005270987780907996	0.00040249806476898574	0.00026316645824813866	0.00016376023461372617	6.24554142659876e-05	0.003441078847297963	[0.46942639 0.55991569 0.60963945 0.60963945 0.55991569 0.46942639]	[0.37130288 0.49245512 0.49921038 0.45639799 0.38966026]	[0.29153675 0.38202604 0.38202604 0.29153675]	[0.21395249 0.23890827 0.20582069]	[0.11847032 0.15319222]	[0.05089494]	0.8778783601903843	3.222840791101931	0.2872698512233836	0.5933076553915332	0.8885936418557383	0.3443189535675963	0.5773730502510921	0.35430887846785014	0.0006594512135597429
0.0011585474024297458	0.000933737365055165	0.0007032542415427305	0.0004548974422057062	0.00026845188206903474	7.535163195369156e-05	0.0033576203278200536	[1.59109546 1.82515687 1.95701229 1.95701229 1.82515687 1.59109546]	[1.24369572 1.56769312 1.59042286 1.49308688 1.31444202]	[0.96704228 1.20110369 1.20110369 0.96704228]	[0.68291459 0.76384222 0.65083152]	[0.37281382 0.44763146]	[0.11312511]	0.8582544184601136	3.201883779090263	0.33874785354291204	0.5081641266591056	0.9468962694367346	0.19154115554185	0.42210349669255953	0.6855054053817516	0.002956271624601592
0.000624034503732686	0.0005046062212635018	0.00038291487337634546	0.0002515940959071155	0.00015169064907583885	4.803406566382931e-05	0.002167904665701293	[0.93669528 1.06723714 1.14066165 1.14066165 1.06723714 0.93669528]	[0.73928149 0.91800227 0.92925796 0.87305312 0.77347052]	[0.57605672 0.70659858 0.70659858 0.57605672]	[0.41009425 0.45571765 0.39467628]	[0.22936465 0.27433721]	[0.07835149]	0.7990286991531459	2.60115547800424	0.3956537760362868	0.6443156464734535	0.8955193250430818	0.2730372747511212	0.39086042133277066	0.605755720377436	0.0014070605842737816
0.001269392507972662	0.0010265207713319562	0.0007822734437579808	0.0005086135937288016	0.00031463267182837816	0.00011723264102987093	0.0032963040644431872	[1.06875836 1.28097562 1.39762746 1.39762746 1.28097562 1.06875836]	[0.84313219 1.1276722 1.14361973 1.04330047 0.88707337]	[0.66144721 0.87366447 0.87366447 0.66144721]	[0.48488162 0.54259966 0.46531299]	[0.26559205 0.34646544]	[0.11202633]	0.7966586861003159	3.6383313668860455	0.3483748989124336	0.6001080893481938	0.901770928472281	0.30652167583492174	0.6055406822058945	0.38390201796817847	0.001661863829025196
0.005568234190143757	0.004520225622066357	0.0034698964640211827	0.002331176491548945	0.0014342680660372432	0.0004887735107990967	0.0029438052889745655	[4.75388083 5.31951367 5.64160775 5.64160775 5.31951367 4.75388083]	[3.82107764 4.57875279 4.60055311 4.3322509 3.9048685 ]	[2.97206531 3.53769815 3.53769815 2.97206531]	[2.12042326 2.33922248 2.08150946]	[1.21872038 1.44866663]	[0.44652578]	0.770828110197775	3.285620073964845	0.3101681615546208	0.6329825822631691	0.8494454043523966	0.3590145695876701	0.3886653651784116	0.5925454340011983	0.008036732682766477
0.0016547128695553507	0.0013461535928743654	0.001036401273710985	0.0006967040575130436	0.0004395652543524357	0.00017104583580760597	0.0019908048539833086	[2.11837952 2.42338937 2.59477167 2.59477167 2.42338937 2.11837952]	[1.70035055 2.10812746 2.1247932 1.98065491 1.75116812]	[1.33313914 1.63814899 1.63814899 1.33313914]	[0.96847766 1.07343182 0.94550703]	[0.56344407 0.68579971]	[0.23879186]	0.6528363255273796	2.513564336799638	0.30084790872319633	0.5715358526960806	0.9142843404700215	0.34739560918143647	0.4328415788696263	0.38325340942402886	0.002534546966406463
0.0005103345269859783	0.0004113836522185892	0.0003106992317834982	0.00019909163910276093	0.0001202942972321676	4.042872615857596e-05	0.0028551899305057564	[0.59833907 0.71737675 0.78283761 0.78283761 0.71737675 0.59833907]	[0.46640937 0.62790513 0.63909728 0.58569897 0.49705682]	[0.36512712 0.48416481 0.48416481 0.36512712]	[0.26488337 0.2977983 0.25127343]	[0.14201881 0.18394461]	[0.05381422]	0.8339631840605947	2.7688852806211357	0.2319514624719058	0.6296162799170734	0.9285139673594938	0.25404931485968496	0.5839631097407042	0.4998993799574205	0.0010339199549921042
0.00018915909524048704	0.0001533203685319375	0.00011696149279951991	7.757311168873036e-05	4.757824827830993e-05	1.6451980884622067e-05	0.0033005085848983756	[0.20040294 0.22834592 0.24402332 0.24402332 0.22834592 0.20040294]	[0.15910147 0.19703262 0.19922502 0.18684151 0.16559281]	[0.12429134 0.15223432 0.15223432 0.12429134]	[0.08918815 0.0988424 0.08627485]	[0.0506826 0.06082591]	[0.01894091]	0.8611284187829756	3.154718386357659	0.24046445091854465	0.6456354734483994	0.9184066240177283	0.25409519018787635	0.3868181723399901	0.5215994416655101	0.0002561016080738668
0.0011688953443573062	0.0009404131387895271	0.0007075344771335239	0.00044862603097078354	0.00026809134019042756	8.611810511712797e-05	0.002647877574785314	[1.21446213 1.46969847 1.60998407 1.60998407 1.46969847 1.21446213]	[0.94102978 1.28842013 1.31309587 1.19902752 1.00972795]	[0.73629559 0.99153193 0.99153193 0.73629559]	[0.53372108 0.60187155 0.50298815]	[0.28043273 0.36856411]	[0.10240884]	0.8084675367288533	3.0643579607766913	0.33412727943981696	0.6896376419307005	0.9116709703123899	0.30663319325120086	0.6334596777794651	0.5345698896520705	0.0024336985070742985
0.0019050240319760338	0.0015455076929284256	0.0011830753411646126	0.0007852913950946346	0.0004884178113524245	0.00018004741203577311	0.0032716870957938595	[1.21017178 1.39703654 1.50158099 1.50158099 1.39703654 1.21017178]	[0.96405826 1.21535042 1.22776391 1.14125285 1.00078211]	[0.75466859 0.94153334 0.94153334 0.75466859]	[0.54627132 0.60791636 0.52975225]	[0.31116648 0.38300002]	[0.12570201]	0.808094769834563	3.225872219656136	0.32432095599565064	0.5081798651638144	0.8728086300924084	0.42270066878719026	0.4523475277121157	0.44264784585414557	0.0015874973061817325
0.002400652205950931	0.0019543691233277986	0.0015056470142822097	0.0010179092180355623	0.0006405218043541093	0.0002463423462547751	0.003422868338826341	[1.61112077 1.81925928 1.93653955 1.93653955 1.81925928 1.61112077]	[1.29506724 1.57388801 1.58549064 1.48839005 1.33075412]	[1.01470059 1.2228391 1.2228391 1.01470059]	[0.7345929 0.80942602 0.71847403]	[0.4304018 0.51319945]	[0.17826942]	0.767352785650895	3.719436461242693	0.2765104865387641	0.6204675866636837	0.9081346504431543	0.38979123742249366	0.3777152894497564	0.4103338067289125	0.0017907532542345778
0.0011182339683885173	0.0009010692397240963	0.0006835800694952063	0.0004354852661488427	0.0002654541216868452	9.905875542933322e-05	0.002848569982831427	[0.94083966 1.16679468 1.28799614 1.28799614 1.16679468 0.94083966]	[0.73362834 1.03559349 1.05530039 0.94636476 0.78415404]	[0.57694272 0.80289773 0.80289773 0.57694272]	[0.42991822 0.47708966 0.40774325]	[0.22328277 0.3078902 ]	[0.09736941]	0.7397514571852805	3.1983478079087115	0.3008746856771138	0.5927765291449731	0.8737356131641026	0.34482875383419787	0.7680136778074556	0.33345220915672846	0.0017627952304046111
0.0035897495182555996	0.0029159103553739953	0.0022414351283630354	0.001496106661258337	0.0009398107002150451	0.0003561393666456672	0.0028531047900975572	[3.88997325 4.48937274 4.82729272 4.82729272 4.48937274 3.88997325]	[3.11960703 3.91994136 3.94784303 3.65980338 3.21145841]	[2.44109218 3.04049167 3.04049167 2.44109218]	[1.76987997 1.97478318 1.72767659]	[1.01701832 1.26136758]	[0.42412127]	0.8612871808037103	2.8227404379945193	0.287305233200104	0.6384770475982303	0.8922230433306099	0.2841660795283646	0.4939266687817064	0.42687274469670117	0.005824712133022243
0.0011194497089955036	0.00091115190757159	0.0007012053824478757	0.00047739242970693706	0.0002950774094170812	0.00010494522710396135	0.001911591673348845	[1.94336702 2.13405962 2.24227848 2.24227848 2.13405962 1.94336702]	[1.56393648 1.82116907 1.83216277 1.7460085 1.59979131]	[1.22036077 1.41105337 1.41105337 1.22036077]	[0.87349504 0.94875858 0.85722378]	[0.51208669 0.58562158]	[0.19177714]	0.6907789629156438	2.3913918355700474	0.27329514862492077	0.6690106137906253	0.9071635078772599	0.2763953631234536	0.28130056536806786	0.5390828222568265	0.0022350313708819833
0.0011292477316523796	0.0009057978020503184	0.000675486395543323	0.00042135308798572566	0.00024610974922821343	7.069990135685291e-05	0.002901837616867619	[1.24160003 1.51018736 1.65792606 1.65792606 1.51018736 1.24160003]	[0.94926203 1.31918857 1.34974828 1.2354598 1.03476146]	[0.74242346 1.01101079 1.01101079 0.74242346]	[0.53423535 0.60573385 0.49590411]	[0.27408436 0.3592145 ]	[0.08936797]	0.9055001126362744	2.677237583983982	0.2782664861211802	0.6190568933675169	0.9124273935005223	0.2632230163276672	0.6456560048322904	0.6156803618964848	0.00285935746523122
0.004171615018836296	0.0034133266722491612	0.002653996517595283	0.0018445758140849685	0.0011734327471617794	0.00047124072214295947	0.0019854986468742326	[5.8447659 6.35531632 6.64635243 6.64635243 6.35531632 5.8447659 ]	[4.75661639 5.43458625 5.4522134 5.20991791 4.8180463 ]	[3.72989679 4.24044721 4.24044721 3.72989679]	[2.70007491 2.91310451 2.67203657]	[1.63810437 1.85524428]	[0.68914358]	0.9117506208450464	1.9949325381777612	0.40970308111376535	0.5694046339904302	0.9112623288423639	0.33252441157363105	0.2812064762442981	0.4109079962618067	0.006095978278895347
0.001883169895564432	0.0015285309041934904	0.001170232026296023	0.0007854721433983054	0.0004808859291998052	0.00016281793505263306	0.0031557178326855465	[2.13119393 2.37617516 2.51493138 2.51493138 2.37617516 2.13119393]	[1.70422151 2.03608846 2.05171963 1.94188548 1.75486789]	[1.32789547 1.57287671 1.57287671 1.32789547]	[0.94745081 1.04018877 0.92443864]	[0.54492313 0.63673194]	[0.19653236]	0.7588282855994513	3.141730106443678	0.2610384768344699	0.5093166972818775	0.8830938922742914	0.25347202870004343	0.3342305561338617	0.5772513322778594	0.0028891460212264615
0.0004612762946541873	0.0003733909784291197	0.00028568365190674057	0.00018613326665276996	0.00011645299103414405	4.659557288889671e-05	0.002287763046072123	[0.65041478 0.79011098 0.86591188 0.86591188 0.79011098 0.65041478]	[0.51431586 0.70016217 0.71037266 0.64219358 0.54102568]	[0.40492676 0.54462295 0.54462295 0.40492676]	[0.30117106 0.33471155 0.28942668]	[0.16448692 0.21921147]	[0.07541664]	0.6344944773935306	3.1064012904115894	0.3342011593809965	0.5945955910231858	0.8867181572769055	0.26075130477504194	0.672147495301906	0.2564460407894321	0.0009505799218881068
4.3997719159470316e-05	3.54710316155302e-05	2.6741975335199036e-05	1.718501698220807e-05	1.0320436870436846e-05	3.3174542771022628e-06	0.002730418843678111	[0.06322358 0.0747111 0.08106596 0.08106596 0.0747111 0.06322358]	[0.04924106 0.06494097 0.06611031 0.06115159 0.05248032]	[0.0384978 0.04998532 0.04998532 0.0384978 ]	[0.02768457 0.03111405 0.02624613]	[0.01498866 0.01886238]	[0.00534518]	0.7537804738285454	2.9471052817670347	0.2759333559965966	0.5943641634007185	0.881325776465764	0.2194692170852673	0.5101258075384879	0.553670572081872	0.00010307739640592764
0.0018319455595124533	0.0014850468521416284	0.00113630015635519	0.0007504388700290681	0.00046688421496835473	0.00017226552887515732	0.0024155826779736185	[2.2450681 2.61850745 2.82733702 2.82733702 2.61850745 2.2450681 ]	[1.7872287 2.2883245 2.31128284 2.13540609 1.85667037]	[1.39883097 1.77227032 1.77227032 1.39883097]	[1.01477509 1.13421233 0.98330988]	[0.57292427 0.71869124]	[0.23410227]	0.7610558465451669	2.7758002235014416	0.32803785449494843	0.614867346579314	0.9127540459533576	0.29412429031273973	0.5089924580788299	0.4374724986558316	0.0033225571337541174
0.002160903934614952	0.0017569648984696493	0.0013496087841034761	0.0009149426365064587	0.0005623608879957803	0.00019437501574958246	0.0037871143465660496	[2.3294265 2.56385663 2.6969428 2.6969428 2.56385663 2.3294265 ]	[1.87126729 2.18802315 2.20174527 2.09615295 1.9165547 ]	[1.45839549 1.69282562 1.69282562 1.45839549]	[1.04117085 1.13342692 1.02058314]	[0.60603206 0.69561457]	[0.22100475]	0.902657540756085	3.3099238770711117	0.19796756378429872	0.65690085158541	0.8571570858280771	0.22422831240603164	0.2924082864340475	0.5704631526967914	0.002917045224496192
0.0004145500955110682	0.0003323164850146284	0.0002490223093336704	0.00015424711946350939	9.076201329958205e-05	3.1144564568549624e-05	0.0032498032140183767	[0.30129593 0.38226298 0.42475352 0.42475352 0.38226298 0.30129593]	[0.22961827 0.33849331 0.34802526 0.31043951 0.25247568]	[0.18079802 0.26176506 0.26176506 0.18079802]	[0.13532603 0.14915338 0.12552129]	[0.0660232 0.09387665]	[0.02695314]	0.8584737454083285	3.1293610403953163	0.29381612353504877	0.5868616484490324	0.9095006455062279	0.3433016270171261	0.8521521171164954	0.40150645948188995	0.0006750556972570989
0.0016464066561954435	0.0013353532847298543	0.0010216319458702956	0.0006780829626337173	0.00042031701561321425	0.00015207754917954285	0.003075719856975533	[1.58404438 1.82234291 1.95599136 1.95599136 1.82234291 1.58404438]	[1.26184807 1.58273559 1.59835778 1.48846491 1.30899978]	[0.98680348 1.22510201 1.22510201 0.98680348]	[0.71227661 0.7924951 0.69099168]	[0.40541961 0.4966833 ]	[0.16033465]	0.810265498227649	3.268992644448407	0.31663332267817024	0.6160622649346685	0.890483425387382	0.29774945085896154	0.4431137497744898	0.47199291640972035	0.0021582008526903748
0.0003750255489489343	0.0003021901978014075	0.00022771076827923534	0.00014578540209753734	8.752845385216687e-05	2.831652685240599e-05	0.0026034402749059993	[0.30466515 0.36276993 0.39482132 0.39482132 0.36276993 0.30466515]	[0.2369299 0.31619405 0.3220545 0.29669952 0.2530577 ]	[0.18532245 0.24342723 0.24342723 0.18532245]	[0.13365629 0.15039571 0.12649689]	[0.07180142 0.09157015]	[0.02596273]	0.8087964788392036	2.5541734606834012	0.2345360493327578	0.6062629121173493	0.9035716472953496	0.40448459845155016	0.5451136068903775	0.5416322348008044	0.0005200522422809362
0.0002972139771727098	0.00023944283051021906	0.00018063618533156243	0.00011538375577179049	6.948872721205142e-05	2.3034905250479923e-05	0.002356513220323689	[0.83931272 1.00911777 1.10249731 1.10249731 1.00911777 0.83931272]	[0.6531394 0.88372203 0.89977331 0.82365071 0.69736631]	[0.51119299 0.68099803 0.68099803 0.51119299]	[0.3707222 0.41722648 0.35103204]	[0.19756904 0.25706553]	[0.0740317]	0.737788433390057	3.0089250896761595	0.40672065556748105	0.6078249300306197	0.9063113843978615	0.1274849369718573	0.5994376882763537	0.5113279421375037	0.0015225514591841527
0.00018348093807801294	0.00014754882947604677	0.00011083108109050765	6.997723184590963e-05	4.178682231094021e-05	1.3770756846300704e-05	0.003111930800739805	[0.13035945 0.15915485 0.17478499 0.17478499 0.15915485 0.13035945]	[0.10052234 0.13963514 0.14276353 0.12999242 0.1086554 ]	[0.07881828 0.10761368 0.10761368 0.07881828]	[0.05749898 0.0646207 0.05393443]	[0.02994268 0.03973684]	[0.01127994]	0.8259101903227881	2.7293320218904378	0.2271277772157929	0.48982403736175045	0.8811901674081012	0.3787748292029342	0.6484776426855631	0.49564339136714697	0.00024301509920884374
0.0004748950192245355	0.00038500467139327424	0.00029410042219312464	0.00019469154711733818	0.00012038453492398779	4.337789613865118e-05	0.002470598905956534	[0.45779781 0.52785191 0.5669992 0.5669992 0.52785191 0.45779781]	[0.36367605 0.45822927 0.46338688 0.43152498 0.37868461]	[0.28456285 0.35461694 0.35461694 0.28456285]	[0.20549709 0.22858583 0.19877335]	[0.11656492 0.14279634]	[0.04590776]	0.7708693851994985	2.7914033549855524	0.2659631301162858	0.6878892822173668	0.9107122751670333	0.3692667587715577	0.43589609935242907	0.4665423740884555	0.0005910728424524121
7.096778868951307e-05	5.7605826000530996e-05	4.409878657704912e-05	2.9400303544835456e-05	1.8239177928150315e-05	6.6496920643571456e-06	0.0019452794980803997	[0.1043863 0.11919412 0.12749055 0.12749055 0.11919412 0.1043863 ]	[0.0831919 0.10317181 0.10423 0.09751038 0.08629784]	[0.06510344 0.07991126 0.07991126 0.06510344]	[0.04697969 0.05203252 0.04558762]	[0.02693956 0.03251671]	[0.01064822]	0.7358704866311928	2.2243174629103413	0.24614508344016411	0.6736874003835589	0.8873960225210169	0.3099577110725881	0.3975944192825623	0.4598795550833702	0.00012383202595770285
8.528551906012009e-05	6.910041264898476e-05	5.263495572892801e-05	3.495698277155938e-05	2.12381768261528e-05	6.9994893236119305e-06	0.0037638858624099106	[0.06766116 0.07622159 0.08104148 0.08104148 0.07622159 0.06766116]	[0.0536728 0.06536972 0.06608978 0.06240246 0.05584596]	[0.0418576 0.05041802 0.05041802 0.0418576 ]	[0.0298521 0.03293263 0.02887472]	[0.01695965 0.01994975]	[0.00597543]	0.8843227261481462	3.6857129823096177	0.3623395080541264	0.5757977040949906	0.8545237707722488	0.30048355950053784	0.3433228701618727	0.5761525129539785	8.696405460719545e-05
0.0006266780659874327	0.0005026950582058966	0.0003741992361226855	0.00023351138090631037	0.0001360612291926009	3.843790022301524e-05	0.0030273631775309417	[0.63757907 0.77117682 0.84460079 0.84460079 0.77117682 0.63757907]	[0.4863061 0.67101485 0.68759336 0.63250187 0.53168262]	[0.38040966 0.51400741 0.51400741 0.38040966]	[0.27279694 0.30935924 0.25263115]	[0.14080707 0.18158072]	[0.04473908]	0.8888704926967765	2.9855023560782215	0.301889813325356	0.6575723038663002	0.8873827098279886	0.2740110888343461	0.6016070066838686	0.6300112232788285	0.0013675359207831945
0.0009912176968804123	0.0007922896872225034	0.0005876245689101075	0.00035770443354084523	0.0002055491162025761	6.293061437849931e-05	0.0037560363809707336	[0.54238485 0.69010374 0.7680767 0.7680767 0.69010374 0.54238485]	[0.4070176 0.60812056 0.62800537 0.56319577 0.45569759]	[0.32033034 0.46804923 0.46804923 0.32033034]	[0.23733236 0.26418311 0.21626287]	[0.11325888 0.16011564]	[0.0411138]	0.8593663610544995	3.6404390783630998	0.2674491237248543	0.6325285559401996	0.9009766209616029	0.39346366982624303	0.8474981013517441	0.51117630431754	0.0013944314880317786
0.00161726147867799	0.001299226794862723	0.0009822904771864677	0.0006162841842291472	0.0003686616419532398	0.0001312893354655999	0.001814002062829977	[2.27382377 2.87255358 3.19304648 3.19304648 2.87255358 2.27382377]	[1.76115731 2.56312149 2.61280679 2.31897925 1.89681846]	[1.38415199 1.9828818 1.9828818 1.38415199]	[1.03753536 1.14599911 0.97597143]	[0.51486827 0.73781855]	[0.21914279]	0.6800323047002371	2.6773907634218377	0.3769131869305837	0.7283378840811258	0.855988108915914	0.3188779788937121	0.9074258334342552	0.3675901204040288	0.005749803042512813
0.0007210517336269054	0.0005870503926509467	0.00045274258957170456	0.00030442865843650365	0.0001938927169104689	7.911693348962404e-05	0.0027124589752341222	[0.79551079 0.91918269 0.98816657 0.98816657 0.91918269 0.79551079]	[0.63861228 0.80347821 0.81059071 0.75154397 0.65912896]	[0.50223044 0.62590234 0.62590234 0.50223044]	[0.36793014 0.40787556 0.35874788]	[0.21454289 0.264393 ]	[0.0959994]	0.8062429187771557	2.6677904852019805	0.1980801199664105	0.642346339093675	0.93834980831755	0.2933579061473468	0.46037355665284796	0.2837994684589613	0.0008455299103875346
0.0019517472500173991	0.0015683406509295272	0.0011812154867989536	0.0007443199183392794	0.000442932357394156	0.00013953598372337816	0.0026155750447103172	[2.73478265 3.35019637 3.6905027 3.6905027 3.35019637 2.73478265]	[2.12232194 2.95833293 3.00624765 2.71876942 2.27112487]	[1.65866416 2.27407788 2.27407788 1.65866416]	[1.20637678 1.36276854 1.13729128]	[0.62048105 0.84139566]	[0.22622611]	0.7458620753562163	2.7491148246014894	0.29291615504567875	0.5139421034632718	0.9137156171145625	0.22768600292412605	0.7399346738726288	0.5422941088068644	0.006966536941129843
0.000776378978564189	0.0006305255107083795	0.00048401488083537844	0.00032199862370808604	0.00020248720442732826	7.865039922691417e-05	0.002450149647118538	[1.09396077 1.27290999 1.37260209 1.37260209 1.27290999 1.09396077]	[0.87344309 1.11284496 1.12408073 1.03949001 0.90589206]	[0.68537438 0.8643236 0.8643236 0.68537438]	[0.49998046 0.55654041 0.48543866]	[0.28607259 0.35660469]	[0.12262513]	0.8224560895671503	2.639718958503756	0.3380154935041394	0.6317856492774893	0.8606601488218006	0.2527486721007188	0.48632172910127625	0.36035667646226643	0.0013539368501988877
9.971611301313174e-05	7.999864488106451e-05	5.96950368529337e-05	3.717867372396512e-05	2.1848182428204824e-05	6.782291045342258e-06	0.002932215082426162	[0.13915743 0.17141154 0.18884123 0.18884123 0.17141154 0.13915743]	[0.10612315 0.15019105 0.1541465 0.14025553 0.11627647]	[0.0832422 0.11549631 0.11549631 0.0832422 ]	[0.06063057 0.06830175 0.05619406]	[0.03085152 0.04125361]	[0.01099538]	0.8412466585872574	3.192816862695402	0.37091326048043194	0.6039488480271353	0.9716420880864037	0.20310949164693767	0.677939421104882	0.5391954024134831	0.00028722318063249125
0.00017733389077935488	0.00014294092214634082	0.00010782817201271952	6.910935095098106e-05	4.1643127264849945e-05	1.3776936624237829e-05	0.003385804912071671	[0.14354738 0.17133142 0.18662141 0.18662141 0.17133142 0.14354738]	[0.11174501 0.1495509 0.15231477 0.14007602 0.11926259]	[0.08746022 0.11524426 0.11524426 0.08746022]	[0.06326054 0.07111803 0.05993294]	[0.03401278 0.04359075]	[0.01261171]	0.7462773795181792	3.5698716328353814	0.26058827335088774	0.5676898739679948	0.8844574291134525	0.3115134498456826	0.5541695542594687	0.5177375057564159	0.00023892200641399884
0.0033880553951055824	0.0027501788247978566	0.0021109807284255626	0.001401654229927541	0.0008802311260185397	0.0003369923442095766	0.0024523152757771846	[2.84475063 3.31677567 3.58107348 3.58107348 3.31677567 2.84475063]	[2.27361431 2.90445437 2.93020979 2.7043474 2.35270196]	[1.78156565 2.25359069 2.25359069 1.78156565]	[1.29711351 1.44899545 1.26115172]	[0.73935619 0.92858153]	[0.31367963]	0.8906690896768937	2.3952934454596586	0.3148839526895903	0.6272698160391819	0.9026699888822791	0.4229776757673962	0.5194591302473787	0.3918883735635114	0.004094711818298356
0.0009323746720898594	0.0007502766651103621	0.0005643730526356945	0.00035815650403473066	0.00021421100395795775	6.930810752929182e-05	0.00297706837246603	[0.76030921 0.91898105 1.00600111 1.00600111 0.91898105 0.76030921]	[0.58880045 0.80478987 0.82078993 0.75043884 0.63241561]	[0.46090685 0.61957868 0.61957868 0.46090685]	[0.33419173 0.37654034 0.31481626]	[0.17608855 0.23044976]	[0.06461404]	0.8236210939473647	2.819409009802885	0.24436957287496017	0.5702652793221621	0.9045152224199621	0.34787911122248993	0.6173071731800363	0.5274008263880612	0.001445644094436238
0.0006222325981023787	0.0005061632195597471	0.00038960488853953507	0.0002613419098557215	0.00016529140662877243	6.54906830330881e-05	0.003362884709464646	[0.75439084 0.86907798 0.93314908 0.93314908 0.86907798 0.75439084]	[0.60455646 0.75783851 0.76471242 0.71052664 0.62454908]	[0.47471471 0.58940185 0.58940185 0.47471471]	[0.34629392 0.38396072 0.33733529]	[0.20094863 0.2465813 ]	[0.08710328]	0.8520203703384195	3.3263856532922356	0.3446339017607869	0.552546275987646	0.8946929410084037	0.21587038470278136	0.4453193717459533	0.3376015593940821	0.0008363071488316766
0.0005411469846852418	0.00043771209203852756	0.00033245435774817113	0.00021818252405200297	0.00013248731738392218	4.376155730696119e-05	0.002503693156688583	[0.58730829 0.67518388 0.72440737 0.72440737 0.67518388 0.58730829]	[0.46351093 0.58329243 0.59076155 0.55230906 0.48556837]	[0.36177101 0.44964661 0.44964661 0.36177101]	[0.25893594 0.28849191 0.24903032]	[0.14479726 0.17575122]	[0.05201102]	0.8081721152832483	2.9077919823688583	0.40510876960475434	0.6072482124543116	0.900433139128884	0.3244713390829717	0.41986318522893434	0.559766605929567	0.0008505949723738758
0.006591885257956091	0.005369885750986333	0.004149635308761489	0.002801229980521596	0.0017894012805286562	0.0007234197573558423	0.0031394975218261294	[5.05953258 5.81091746 6.23576344 6.23576344 5.81091746 5.05953258]	[4.0821227 5.08045929 5.1101138 4.74474385 4.18083465]	[3.20342477 3.95480964 3.95480964 3.20342477]	[2.3359085 2.60084814 2.2905313 ]	[1.37197003 1.68795467]	[0.60768223]	0.8256038461034396	3.4038407507511654	0.35806527974025326	0.6171041247075469	0.8725806981292239	0.3661117914159608	0.4911666140538741	0.3390687594918019	0.0068850931201375806
2.9881010338033066e-05	2.4045935375090382e-05	1.8015374712326952e-05	1.149304551657802e-05	6.772440176734358e-06	1.9536482477878224e-06	0.0028236638787547015	[0.03434977 0.04027395 0.04356674 0.04356674 0.04027395 0.03434977]	[0.02655016 0.03475728 0.03545539 0.03305018 0.02852137]	[0.02072175 0.02664593 0.02664593 0.02072175]	[0.01474024 0.01659422 0.01386202]	[0.0079174 0.00973449]	[0.00250136]	0.8282108011498543	2.6810454889508963	0.2494800814402982	0.5693937638962606	0.927346893465661	0.26706561310744653	0.469949247174321	0.6413345122943901	5.9901757921056876e-05
0.0017726087146264506	0.0014465945600339307	0.0011187750382596659	0.0007697492768922406	0.0004824935786935306	0.00018307415133151977	0.0033907766600123302	[1.86428749 2.03597647 2.13344959 2.13344959 2.03597647 1.86428749]	[1.50785885 1.73813156 1.74687866 1.668021 1.53630029]	[1.17987165 1.35156063 1.35156063 1.17987165]	[0.84971084 0.91844793 0.83681552]	[0.50684449 0.5753918 ]	[0.20171619]	0.9226968895009438	2.8630672928982763	0.30698868905801924	0.4887633096626913	0.9127088008193259	0.2584324926656371	0.26388242321723787	0.46243274844932397	0.0018311532190216481
0.002077436968747963	0.0016957780182911052	0.0013125448043541667	0.0009029047387929574	0.0005684366357211748	0.00021899891720927403	0.002309979909632713	[2.97411232 3.26107256 3.42405269 3.42405269 3.26107256 2.97411232]	[2.40767399 2.79133397 2.80458607 2.67099939 2.45134546]	[1.88490713 2.17186736 2.17186736 1.88490713]	[1.35973385 1.47424876 1.33989076]	[0.81239723 0.92923239]	[0.32960886]	0.7491952671084333	2.8205037004962774	0.32036030914315083	0.6753276670671678	0.9291396955607129	0.2777121719622413	0.28656414754663306	0.44622293589276696	0.0030609381726779267
0.0004909201638833807	0.00039147932730910806	0.0002876925984005278	0.00017249932439527253	9.690512035030047e-05	2.5625056295686882e-05	0.0030733731972638107	[1.09766577 1.39435848 1.55330888 1.55330888 1.39435848 1.09766577]	[0.81293838 1.2232715 1.26632501 1.14344393 0.92432231]	[0.63959492 0.93628763 0.93628763 0.63959492]	[0.46757696 0.52735367 0.4183004 ]	[0.22013849 0.30605915]	[0.06835183]	0.7849055568398404	3.1532025827852483	0.330350130092073	0.4995306410608149	0.9345596909116765	0.11777670210577942	0.837276434984854	0.6210028201404342	0.003317511448615359
0.0002389053759647072	0.00019215613691789732	0.00014524193601402473	9.161715260786565e-05	5.5207159501443745e-05	2.037358159247512e-05	0.0026287884769534836	[0.24535955 0.30780457 0.34080739 0.34080739 0.30780457 0.24535955]	[0.18975798 0.27319556 0.27947334 0.24956677 0.20501806]	[0.14941649 0.21186151 0.21186151 0.14941649]	[0.11198648 0.1234419 0.10541659]	[0.0566874 0.079442 ]	[0.02467784]	0.8065685499847082	2.543060575947835	0.26935427493516634	0.5312625397795652	0.9359477384333298	0.3032247951216553	0.8089513109415979	0.3285285709920279	0.00047397202726967173
0.0006163321613824951	0.0004966517376493225	0.00037387797273400456	0.00024013183401714962	0.000143205569759709	4.389584706942885e-05	0.003328297230906334	[0.52970623 0.62164612 0.67278992 0.67278992 0.62164612 0.52970623]	[0.41225696 0.53854821 0.54799791 0.50897782 0.43926559]	[0.32181631 0.4137562 0.4137562 0.32181631]	[0.23001749 0.25864502 0.21794127]	[0.12452462 0.15476998]	[0.04205419]	0.9142218339856801	3.2157263655157227	0.26811090153741945	0.7187373159176133	0.8512163490507905	0.30279739205417877	0.4883738678253764	0.601281598937228	0.0009111677183213057
0.0008661396567009287	0.000703311079583855	0.0005385154203641682	0.00036131564462779	0.00022233499634702076	7.764931406366907e-05	0.0029084238221705108	[0.58641042 0.6570141 0.69684535 0.69684535 0.6570141 0.58641042]	[0.46834022 0.56404757 0.5690532 0.53765448 0.48372195]	[0.36565175 0.43625542 0.43625542 0.36565175]	[0.26190397 0.28784581 0.2549675 ]	[0.15104011 0.17716156]	[0.05630588]	0.652590591477433	3.333328502961853	0.29018614878027665	0.47269680754858945	0.8243136361833135	0.45781097572693213	0.334369866032195	0.5296538883530963	0.0007012625664455659
0.0006849809979004889	0.0005549993397765011	0.0004245341528079464	0.00028042254866556037	0.00017348945801633802	6.15376145902478e-05	0.002460729285075183	[3.5158995 4.0747782 4.38971832 4.38971832 4.0747782 3.5158995 ]	[2.80352058 3.55390566 3.583149 3.31822153 2.90083654]	[2.18845763 2.74733633 2.74733633 2.18845763]	[1.57769771 1.7657269 1.53284743]	[0.88939748 1.1101167 ]	[0.34839766]	0.9426967252771974	2.099034742146529	0.24965979967892982	0.6028423547365879	0.9140951757505409	0.06930452979451532	0.5054501492891016	0.5017678605734566	0.005948537076449916
0.00028667997156406913	0.00023337692971020635	0.00017960935509089894	0.00012188584015030294	7.59598389371033e-05	2.810997907133562e-05	0.0028947588688366587	[0.34250931 0.38077799 0.40239431 0.40239431 0.38077799 0.34250931]	[0.2751991 0.32677237 0.32916239 0.3118204 0.28258197]	[0.21527176 0.25354044 0.25354044 0.21527176]	[0.15492917 0.1693035 0.15159951]	[0.09091329 0.10563126]	[0.03572898]	0.7392603114403857	3.510311465098116	0.365927626630042	0.6057629600839205	0.8846992030156027	0.2624142998590947	0.3096786941211047	0.46822154243060254	0.00035473260088893823
0.0007187107184492119	0.0005852557794135657	0.0004513027069646496	0.0003045859814811361	0.0001930676654277835	7.672415639438666e-05	0.0018726016064358826	[1.52120828 1.7357666 1.85622393 1.85622393 1.7357666 1.52120828]	[1.22282952 1.50943069 1.5212292 1.41980886 1.25825641]	[0.95987764 1.17443597 1.17443597 0.95987764]	[0.698818 0.77274463 0.68285956]	[0.40939489 0.49572654]	[0.17669026]	0.7020228964319257	2.3202580333615472	0.30733261177867044	0.6343186888312895	0.9086785470143998	0.22388972363084916	0.41752442185501415	0.34775647713175406	0.001659748335732672
0.003923818868388218	0.003207872419010781	0.0024896459773767247	0.0017208024221524905	0.001094330667288492	0.0004396607314537512	0.003343297093778538	[3.15923016 3.46617057 3.64045224 3.64045224 3.46617057 3.15923016]	[2.56339468 2.97270332 2.98615694 2.84215191 2.60730309]	[2.01146761 2.31840802 2.31840802 2.01146761]	[1.45791951 1.58018854 1.43798845]	[0.87994959 1.00670939]	[0.37234514]	0.8215645744939818	3.331039002431536	0.26677231965491155	0.6155909283276816	0.8776959564153889	0.34100209729471265	0.2906897456388219	0.3773249485896072	0.0029637202765963374
0.0001797793293918618	0.00014366293581101312	0.00010671614899518307	6.488045090795843e-05	3.726723369591713e-05	1.2009870579909945e-05	0.003034012101013089	[0.15621477 0.20082475 0.22395077 0.22395077 0.20082475 0.15621477]	[0.11708185 0.17735478 0.18352641 0.16347813 0.13145336]	[0.09232044 0.13693043 0.13693043 0.09232044]	[0.06924938 0.07605888 0.06315298]	[0.03247103 0.04689141]	[0.01256346]	0.8250456649196019	3.2666461358933807	0.3373493183371531	0.6119547190729429	0.9586383091775794	0.3042087404845828	0.9031212145315433	0.4482693724543625	0.00039411779949974465
0.0013209240792422965	0.0010671562277383604	0.0008106904515768295	0.0005257797265379953	0.00032185382953656366	0.00011283683780955367	0.0027642764753744837	[1.39634952 1.65884336 1.80424171 1.80424171 1.65884336 1.39634952]	[1.09893751 1.4531587 1.47358331 1.35245396 1.15741847]	[0.86000646 1.12250031 1.12250031 0.86000646]	[0.62428889 0.70074547 0.59803108]	[0.3414647 0.43877009]	[0.1343695]	0.8781174807939363	2.5939741232800104	0.3201192219209795	0.5485048254190148	0.9121225547089584	0.29331126840363325	0.5663966536027529	0.4709418017263127	0.0023170030056220738
0.0005070238062120118	0.00040780582852309146	0.0003061597211828312	0.00019380189905738644	0.00011542865614923161	3.6655227920124553e-05	0.0025110015769466013	[0.46290247 0.55922082 0.61199822 0.61199822 0.55922082 0.46290247]	[0.35743231 0.488901 0.49922011 0.45721467 0.38527469]	[0.27980453 0.37612289 0.37612289 0.27980453]	[0.20250636 0.22831768 0.19018277]	[0.1064521 0.13869592]	[0.03824141]	0.6882136170214949	2.7935420080291635	0.2334190147315941	0.5616113112064063	0.8864843821245031	0.3685658796450726	0.6054822312307989	0.5430905491019213	0.0008737477599823105
0.00019042673051370527	0.0001533382043480919	0.00011597698196942739	7.363406344246082e-05	4.4615969223459336e-05	1.620251333111964e-05	0.00233946816197478	[0.37860687 0.46844905 0.51662571 0.51662571 0.46844905 0.37860687]	[0.29402452 0.41450447 0.42308653 0.38070279 0.31570547]	[0.23112311 0.32096529 0.32096529 0.23112311]	[0.17148396 0.19073694 0.16203846]	[0.08888749 0.12165229]	[0.0375586]	0.6907800531852966	2.8338802630537034	0.28955693228259366	0.6085967558020988	0.9035923572893059	0.17803930519560468	0.73615333032456	0.37091631307533107	0.0006935275238205869
0.00033483483364114944	0.0002701825917767084	0.0002037090120049082	0.0001330568021087184	7.826569083795619e-05	2.1630103827110126e-05	0.0029442073313108532	[0.32174306 0.36197208 0.38466295 0.38466295 0.36197208 0.32174306]	[0.25209075 0.30820427 0.31260929 0.29667442 0.26557389]	[0.19592159 0.23615061 0.23615061 0.19592159]	[0.13785891 0.15245694 0.13178261]	[0.07624213 0.08831796]	[0.0223406]	0.8371473228441754	2.793068570343499	0.24279082844551791	0.6043669732199238	0.8761655853281363	0.3175085161921671	0.33302022834123457	0.69926001930835	0.0005023129768220151
0.000664080090993887	0.0005380074165598337	0.0004107554513895765	0.0002702899800595114	0.0001675549830874102	6.16310098069211e-05	0.002763599407998883	[0.54893753 0.64231642 0.69418249 0.69418249 0.64231642 0.54893753]	[0.4351515 0.56079318 0.56769013 0.5245385 0.45470796]	[0.34092193 0.43430082 0.43430082 0.34092193]	[0.24763796 0.27641756 0.23890792]	[0.13907479 0.17440355]	[0.05664123]	0.8145212316304306	2.7451044889581486	0.3055023400022576	0.5583278811601065	0.8476038226087016	0.3801470135002098	0.49513398591454644	0.42623930074816707	0.000741941332562127
0.0066068534575904085	0.005405461834991742	0.00420319918708965	0.0029013642227910296	0.0018706467495071847	0.0007858619112716794	0.002564538498028557	[6.24989972 6.95176972 7.35111291 7.35111291 6.95176972 6.24989972]	[5.07959583 6.01118819 6.03673904 5.70059581 5.16524821]	[3.99494432 4.69681432 4.69681432 3.99494432]	[2.91190735 3.18875265 2.87281267]	[1.76803563 2.066621 ]	[0.79134181]	0.7648855788393903	2.953604437219857	0.3093690654166858	0.6405123339173241	0.940569204452388	0.3738806056505529	0.3708371330777042	0.30197035445844617	0.006653938899940401
0.0013088298124046482	0.0010495605209085534	0.0007817173856566565	0.0004865366009912063	0.0002837746554052494	8.174817594845896e-05	0.0029254930831774744	[0.90894594 1.10842111 1.2177162 1.2177162 1.10842111 0.90894594]	[0.69309406 0.96788942 0.99176952 0.90765852 0.75831947]	[0.54246759 0.74194275 0.74194275 0.54246759]	[0.39085696 0.44296401 0.36181822]	[0.19989035 0.26231465]	[0.06540671]	0.7171775971044643	3.4155037289401884	0.2935974039915004	0.6180820011054678	0.8516185623519608	0.4124931603906297	0.6463768178172207	0.6098762793919925	0.0020456744211853517
0.0012841691325579856	0.001038315777431418	0.0007877779974658732	0.000517961730508242	0.0003114850279909123	9.706526570983323e-05	0.003027788866426827	[1.13744615 1.29143518 1.37818764 1.37818764 1.29143518 1.13744615]	[0.89798605 1.10909421 1.12232453 1.05630878 0.93870216]	[0.69924207 0.8532311 0.8532311 0.69924207]	[0.49682404 0.5514293 0.47842849]	[0.27788969 0.33061572]	[0.09314816]	0.7286697934109442	3.7640462248100364	0.3675100312673509	0.6091834284424947	0.9145498722328879	0.33229515071357435	0.38100186754462834	0.6225012706072465	0.0017404794383462708
0.0012361139903147847	0.0009989014411832663	0.000761970546560648	0.0004924715450242166	0.00030528436714583095	0.0001185488356925425	0.0019354928977875993	[1.15738398 1.41568199 1.55566515 1.55566515 1.41568199 1.15738398]	[0.9112983 1.25559698 1.27511519 1.14942633 0.9628347 ]	[0.71674901 0.97504702 0.97504702 0.71674901]	[0.53269766 0.59277453 0.50991867]	[0.28598174 0.38594418]	[0.12817322]	0.7822270545992693	2.0606146289365723	0.2947394884636541	0.5898801600476115	0.9256418114666825	0.4613902872640918	0.7099911754584287	0.29711912847444877	0.0019133925926085973
0.000800357797043634	0.00064796770976378	0.0004929723545749406	0.00032575733529444805	0.00019777327734326396	6.491631855786555e-05	0.003274886898277022	[0.60469606 0.68669585 0.73280965 0.73280965 0.68669585 0.60469606]	[0.4787935 0.59070402 0.59749993 0.56186226 0.49929706]	[0.3733945 0.4553943 0.4553943 0.3733945]	[0.26649836 0.29535123 0.25726775]	[0.15038215 0.17922448]	[0.05314536]	0.8060541844330245	3.3208725816781266	0.29333240564721985	0.5919369251657526	0.8314564414688264	0.36012413601590537	0.37670120799412016	0.5766393377545784	0.000837158018818231
2.8277714861919457e-05	2.254144093271352e-05	1.6628873872041723e-05	9.95653494150357e-06	5.6046266850053674e-06	1.7293779484829974e-06	0.0020812306020819463	[0.05637954 0.07335239 0.08203746 0.08203746 0.07335239 0.05637954]	[0.04164953 0.064636 0.06727865 0.05982775 0.04763435]	[0.03290434 0.04987719 0.04987719 0.03290434]	[0.02478686 0.02706857 0.0222772 ]	[0.01121679 0.01644143]	[0.00419228]	0.5992676194808888	2.808251043336208	0.25894720488018047	0.6020369337717196	0.899277961991495	0.19137228168865694	0.9552831556104431	0.47215029080647314	0.0001559670561739342
0.0016718882219670067	0.0013410717031758256	0.0010050303170783335	0.0006253578117609121	0.00036867920778032074	0.00011921567850652678	0.002381200271570161	[1.38848775 1.73445779 1.9209604 1.9209604 1.73445779 1.38848775]	[1.0638596 1.53287681 1.5688368 1.41033377 1.15941133]	[0.83478317 1.18075321 1.18075321 0.83478317]	[0.61495887 0.6883699 0.5724027 ]	[0.3069484 0.42598943]	[0.116422]	0.690414891590661	2.7783227909936823	0.22796348089899388	0.6480640421651038	0.850969709812098	0.415204875740851	0.7927576218039134	0.48837864222254623	0.0033333368603138376
0.0006820949841857447	0.0005475877001902134	0.0004105973360506077	0.0002566507799555828	0.00015205800029691123	4.9788907215703045e-05	0.0018845693424179326	[0.83365494 1.03454562 1.14282998 1.14282998 1.03454562 0.83365494]	[0.63970601 0.91203247 0.93367505 0.8427656 0.69593578]	[0.50198685 0.70287753 0.70287753 0.50198685]	[0.3688822 0.41340466 0.34411987]	[0.1867841 0.25553768]	[0.07114507]	0.6395941174161761	2.62607132825116	0.32826972528716525	0.6435995048594967	0.8878719980710851	0.35853840678554827	0.7426242614924333	0.48390029210085067	0.0018068533549162353
0.00037951793152607617	0.0003052820045024913	0.000228842446156173	0.00014530201629848203	8.600594210878262e-05	2.580590043824622e-05	0.002984554505859366	[0.43001045 0.51162554 0.55674734 0.55674734 0.51162554 0.43001045]	[0.33207473 0.44437058 0.45347991 0.41914668 0.35742376]	[0.25948804 0.34110314 0.34110314 0.25948804]	[0.18590095 0.2098346 0.17461861]	[0.09879245 0.12496517]	[0.03298007]	0.7744513256088557	3.2461169490415527	0.2861749303949192	0.6239919627603716	0.8965945358353957	0.2531325315214698	0.5366435507805991	0.6035243027090735	0.0007968317842545028
0.0006007528716390824	0.0004862836675797815	0.00037103486887456725	0.00024258616383292025	0.0001505080087286177	5.6309336749686674e-05	0.002857830340311456	[0.7300438 0.86715741 0.94278332 0.94278332 0.86715741 0.7300438 ]	[0.57732016 0.76126701 0.7714739 0.70709061 0.60556762]	[0.45284398 0.58995759 0.58995759 0.45284398]	[0.33107534 0.37014312 0.31850776]	[0.18352083 0.23580689]	[0.07706507]	0.8840903012944832	2.738983933568785	0.3350132106259941	0.5581438944427312	0.9459083679424449	0.24685757096350605	0.5611297071612226	0.3876641242382825	0.0010505235594917195
0.00011560673726526178	9.237760623774452e-05	6.853544713793781e-05	4.1642428422537225e-05	2.3903810630939085e-05	7.577258395052329e-06	0.002582660546551381	[0.11139696 0.14282649 0.15918129 0.15918129 0.14282649 0.11139696]	[0.08340539 0.12597296 0.13038026 0.11643486 0.09373398]	[0.0657424 0.09717193 0.09717193 0.0657424 ]	[0.04912621 0.05418817 0.0447364 ]	[0.02314503 0.03318217]	[0.00877094]	0.8262014529613899	2.4919079731315357	0.2450474735258954	0.6020851575027741	0.8931243439985693	0.3229672417681835	0.881277065167268	0.4684233496186542	0.0002789599016966084
0.00011421603434229976	9.218257141834917e-05	6.977016307123369e-05	4.5018190543571774e-05	2.734595421546402e-05	9.348384051491514e-06	0.004203377276955323	[0.18188661 0.21624787 0.23518773 0.23518773 0.21624787 0.18188661]	[0.14230059 0.1888894 0.19206361 0.17668443 0.15099003]	[0.11140401 0.14576528 0.14576528 0.11140401]	[0.08072474 0.09058277 0.07687319]	[0.04386737 0.05605195]	[0.01677939]	0.8600447521082244	3.784521146844018	0.2797791932058811	0.5114601731608037	0.9269649268409893	0.12797410361385325	0.543555397801156	0.489859380999254	0.00028684186231047235
0.00019886684749636144	0.0001618556114934584	0.0001245443613830616	8.423312428482835e-05	5.2710391411961906e-05	1.986735414082623e-05	0.002467512108985062	[0.23751076 0.26659309 0.28297466 0.28297466 0.26659309 0.23751076]	[0.19065349 0.22976741 0.23158145 0.21827227 0.19614913]	[0.14929187 0.1783742 0.1783742 0.14929187]	[0.10778739 0.11835061 0.10531421]	[0.06309791 0.07437295]	[0.02545292]	0.7168897493122564	2.8130876335905204	0.36714738538549035	0.47597864280782753	0.9218973330561759	0.3054239938794233	0.3421574520979556	0.43455691894659787	0.000247482654804866
0.0008538316402981511	0.0006946642134999741	0.0005344713531577814	0.00035998137427628005	0.00022618019649873686	8.672591379784111e-05	0.002327586080638464	[0.87273417 0.99078214 1.05711 1.05711 0.99078214 0.87273417]	[0.70003224 0.85834345 0.86543553 0.81058145 0.72132293]	[0.548621 0.66666898 0.66666898 0.548621 ]	[0.39749648 0.43882626 0.38791602]	[0.23169897 0.27812127]	[0.09602726]	0.8548294885577324	2.213132695854023	0.3072454427704995	0.5457125593507882	0.9121619677691233	0.3746352246525976	0.3892853497490609	0.40402619679251583	0.0009624340062114197
0.0015015952189312415	0.001221494894506293	0.0009397179042362239	0.0006329274566220517	0.00039706764687495006	0.00015081541334283657	0.002449500252574685	[1.62219245 1.83875222 1.96067232 1.96067232 1.83875222 1.62219245]	[1.30171412 1.59209915 1.60455725 1.50372035 1.33990265]	[1.01942432 1.23598409 1.23598409 1.01942432]	[0.73746512 0.81433826 0.72021708]	[0.4295805 0.51513101]	[0.17626399]	0.7077534981517981	2.8590737190640687	0.2972571923775128	0.5887444902230646	0.8773605125320401	0.33725986708592487	0.39103085572434043	0.42466672079118206	0.0018856206022582248
0.00019278279218798116	0.0001564828687342723	0.00011987339672140217	7.970896877921735e-05	4.9734512450400055e-05	1.867797570314901e-05	0.0026200876044360204	[0.21503649 0.24827382 0.26681735 0.26681735 0.24827382 0.21503649]	[0.17134004 0.216013 0.2183181 0.20296192 0.17797286]	[0.13427641 0.16751375 0.16751375 0.13427641]	[0.09742837 0.10824554 0.09446345]	[0.05568896 0.06843258]	[0.02289825]	0.7723457642885525	2.667495337486918	0.2498486640781992	0.5838397972911403	0.8663945300696352	0.30058808781016777	0.44192615859223106	0.4113477275972608	0.0002579601150172175
0.000413911809149391	0.00033376224174575957	0.0002513095400068812	0.0001632318783107412	9.607342220926713e-05	2.668637946550863e-05	0.0026104266478613157	[0.60117821 0.68286755 0.72886058 0.72886058 0.68286755 0.60117821]	[0.46982492 0.58352988 0.59238149 0.55963602 0.49671474]	[0.36536145 0.44705079 0.44705079 0.36536145]	[0.25749593 0.28635409 0.24537904]	[0.14150569 0.16637168]	[0.04200948]	0.820815674174928	2.7293170196779566	0.31297360108053673	0.6083747517433312	0.9195407921617569	0.23495834046505412	0.3688547901255728	0.691862432145946	0.0009932711001104557
0.0002077754085242585	0.0001698212645400481	0.0001316894163336593	9.083157767745021e-05	5.7765041220281345e-05	2.330042716542478e-05	0.0025803122524707227	[0.20463983 0.22535768 0.23707962 0.23707962 0.22535768 0.20463983]	[0.16575121 0.19345266 0.19451118 0.18488403 0.169055 ]	[0.13016638 0.15088423 0.15088423 0.13016638]	[0.0944765 0.1024735 0.09298532]	[0.05691728 0.06529244]	[0.02421518]	0.8115338716465214	2.4686025417359274	0.2925661996461127	0.4998239349819277	0.9174572996104255	0.3600509286017523	0.28287730090569024	0.34512582744927045	0.0001684228019861394
0.003079142149533613	0.0024920031010091897	0.0019021139407409179	0.001253260432050757	0.0007668699675694418	0.0002560102253447503	0.002773081136896256	[3.87438648 4.46193815 4.79454181 4.79454181 4.46193815 3.87438648]	[3.08571591 3.87739917 3.90693106 3.63030014 3.19090733]	[2.40223676 2.98978842 2.98978842 2.40223676]	[1.71924108 1.92400344 1.67033662]	[0.96288106 1.19210331]	[0.35339702]	0.8385945263052718	2.6571894320747274	0.24612084230844408	0.6213391789861116	0.8552686133798034	0.2522271818774174	0.4886473737706265	0.5733018308970385	0.007271019121562709
0.0011408967783945695	0.0009250132341184784	0.0007084203399054737	0.0004665460388115766	0.0002923993714245914	0.00011364690280782592	0.003285677112680525	[0.99647284 1.1800998 1.28153968 1.28153968 1.1800998 0.99647284]	[0.79191577 1.03733517 1.04970123 0.96215048 0.82642684]	[0.62186977 0.80549673 0.80549673 0.62186977]	[0.45612262 0.50909006 0.4407364 ]	[0.25606359 0.32795669]	[0.11150447]	0.7396854539635243	3.7796110472618993	0.2935986427283767	0.6407338310905882	0.846351843453763	0.29950252348886297	0.5577045745977388	0.33814492656867823	0.0013480552059534103
0.00039990432057633563	0.00032550847819539237	0.0002506361697123246	0.0001691228124404313	0.00010651470811051782	4.131402779537039e-05	0.0040161407046604295	[0.31397391 0.35610375 0.37975677 0.37975677 0.35610375 0.31397391]	[0.2520027 0.30847871 0.31103363 0.29145724 0.25959693]	[0.19762572 0.23975556 0.23975556 0.19762572]	[0.14337066 0.15808605 0.13996049]	[0.08384002 0.10042082]	[0.03510785]	0.8588913802188648	3.6695082525151848	0.21356674866441072	0.6135374028119805	0.9241545236638982	0.282907510049144	0.3813159881465329	0.38400581391192024	0.00032731052725953896
0.006588421276374418	0.005356206259915349	0.004123079907888048	0.0027766219840130884	0.001734732964501441	0.0006360182717357959	0.0032782592186988637	[4.81941867 5.44374786 5.79838939 5.79838939 5.44374786 4.81941867]	[3.88067575 4.71373696 4.73761139 4.43811996 3.96737271]	[3.02862979 3.65295897 3.65295897 3.02862979]	[2.17867107 2.41263737 2.13854109]	[1.2641989 1.52254868]	[0.50190066]	0.7813735294046245	3.404325546720115	0.2894109417777794	0.5586791402735952	0.9447470095641042	0.37322314262285433	0.4221901667794518	0.5032925894725754	0.0073974288995099875
0.002721738836342481	0.0022053965732254325	0.0016852046022482032	0.0011118055584212582	0.000688375134631447	0.0002484215239496617	0.0031917453133721127	[2.00295374 2.32823398 2.51028431 2.51028431 2.32823398 2.00295374]	[1.59226748 2.02988539 2.05095743 1.89953287 1.65596454]	[1.24527828 1.57055852 1.57055852 1.24527828]	[0.90061729 1.00611948 0.87178811]	[0.50758641 0.63262932]	[0.20213162]	0.7407737624047815	3.3120644813616464	0.21557618382012567	0.5764066359559064	0.9421598543036734	0.3717806433239653	0.4898951431798621	0.46691620593070876	0.0029717705111237777
0.00018960664119829044	0.00015370521422598392	0.00011726832335272177	7.79136307485222e-05	4.770844924278922e-05	1.6345675279690957e-05	0.0029508235792083766	[0.18497876 0.20978141 0.2237183 0.2237183 0.20978141 0.18497876]	[0.14693797 0.18065076 0.1826063 0.17168117 0.15277691]	[0.11473613 0.13953877 0.13953877 0.11473613]	[0.08219372 0.0909134 0.07957052]	[0.0467997 0.0557478]	[0.01725901]	0.8429916867544226	2.921191466968502	0.2569003091429627	0.6437332883301711	0.9151973477242535	0.30988733575389826	0.36975571830136394	0.5351066452543216	0.00023425430661094384
0.0019772728173840367	0.0015986808152296571	0.0012173702903735635	0.0007918396795592732	0.00048818017777270715	0.00017726173879485581	0.003344386545099729	[1.49323362 1.77920925 1.93730841 1.93730841 1.77920925 1.49323362]	[1.17830563 1.56269622 1.58369238 1.44954182 1.23803255]	[0.92310455 1.20908018 1.20908018 0.92310455]	[0.67318662 0.75471849 0.6463874 ]	[0.36959541 0.47800134]	[0.15118452]	0.8342190368136542	3.3220671410578473	0.3369011693484498	0.5417449139899206	0.8877625848898595	0.33849421269704577	0.5845820172403421	0.42697620454556584	0.0024091696876435906
0.0002708067532489772	0.0002191571284973313	0.00016669118163931034	0.00010946446805279908	6.692379398079712e-05	2.2962610548621454e-05	0.002415983780092179	[0.24750774 0.28622136 0.30783206 0.30783206 0.28622136 0.24750774]	[0.19551298 0.24807057 0.25128952 0.23409616 0.20480918]	[0.15281441 0.19152803 0.19152803 0.15281441]	[0.10990895 0.12254681 0.10575056]	[0.06156277 0.07548295]	[0.0230988]	0.7825596742885359	2.5564530137256245	0.30152248925467007	0.579205215650484	0.9066179070714632	0.3972810981899306	0.43929590777801286	0.5155366028508386	0.0003427309752476055
0.0006777927141333263	0.0005506089977245313	0.0004227656290752523	0.00028186284969583606	0.0001771206479482562	6.838925771331309e-05	0.002348326033457942	[1.08280832 1.2534068 1.34865101 1.34865101 1.2534068 1.08280832]	[0.86520203 1.09361387 1.10425348 1.02397749 0.89622415]	[0.67861786 0.84921634 0.84921634 0.67861786]	[0.4940604 0.54930735 0.48014116]	[0.28370022 0.35083066]	[0.12035237]	0.7440323842453609	2.6985727643132953	0.31736325229039125	0.6214031510025092	0.825095055426608	0.233633383443693	0.46513920576946505	0.37499723253796763	0.0013173420172693513
0.0005846287707336829	0.00047506605458881205	0.00036446785102077023	0.00024514636300146457	0.00015179265552803695	5.441753672721766e-05	0.0022810701246061293	[1.27861277 1.434801 1.5229626 1.5229626 1.434801 1.27861277]	[1.02365017 1.2344401 1.2444161 1.17361886 1.05466796]	[0.79970537 0.9558936 0.9558936 0.79970537]	[0.574253 0.63164132 0.56023357]	[0.33263994 0.39216953]	[0.12764246]	0.7874977466154052	2.37406406557236	0.28195502428997604	0.59480479315886	0.8868089608332279	0.18045342154359767	0.3484195062924342	0.5051028951783711	0.001539591489926
0.0002161682355190842	0.00017317894631830216	0.00012831825709845075	7.942639003292923e-05	4.582693531473387e-05	1.2379660834837963e-05	0.002097387707245161	[0.37571435 0.45616631 0.5002561 0.5002561 0.45616631 0.37571435]	[0.28435007 0.39615642 0.40715093 0.37501482 0.31396357]	[0.2225993 0.30305126 0.30305126 0.2225993 ]	[0.15933664 0.18106274 0.14623647]	[0.08139585 0.10469992]	[0.02469492]	0.7133616199901357	2.6596598372939555	0.35469653157340547	0.6237247324875608	0.9088935267199026	0.23077164974246311	0.6046154767911971	0.6530561306457475	0.0008280401446022812
0.0006799956332310789	0.0005566788594752554	0.0004329093718432444	0.0003005752846181798	0.00019250324731261685	7.988107150477303e-05	0.0031209847833069855	[0.63421078 0.6948898 0.72926635 0.72926635 0.6948898 0.63421078]	[0.51518015 0.59614139 0.59901184 0.57065366 0.52423849]	[0.40520786 0.46588689 0.46588689 0.40520786]	[0.29495063 0.31878303 0.29085738]	[0.17955176 0.20443255]	[0.07827129]	0.8957407578209484	2.8700079956637663	0.3037411631392044	0.571804979791974	0.900498337353698	0.31572559282273766	0.27050817996257276	0.2968350590054313	0.00048149144082530466
0.002744545424314762	0.0022292940028509323	0.001709585613335367	0.0011502751326674858	0.0007083249643640354	0.0002463627828662824	0.002868174983839617	[2.3550183 2.62859566 2.78353773 2.78353773 2.62859566 2.3550183 ]	[1.88669442 2.2560529 2.27233985 2.14811132 1.93960154]	[1.47127766 1.74485502 1.74485502 1.47127766]	[1.05238951 1.15577399 1.02833522]	[0.60810714 0.71283155]	[0.22568796]	0.7132324413563869	3.19208366505626	0.20306286509833088	0.6252153644399482	0.9883290337290537	0.36746933355510714	0.3412841319971522	0.5518050642700447	0.0031201261720255617
0.0035606779950400364	0.002885881817618317	0.002209810906249969	0.001464099968317158	0.0009054750247323973	0.00031788540349550676	0.0023227514561365258	[4.1941939 4.83213309 5.19316006 5.19316006 4.83213309 4.1941939 ]	[3.35291752 4.20825843 4.23697941 3.93206368 3.45541498]	[2.6141386 3.25207779 3.25207779 2.6141386 ]	[1.87948567 2.10175969 1.83180793]	[1.06336474 1.31942902]	[0.41092611]	0.7034515320632645	2.9258066706122703	0.35251375804963087	0.5972326648119778	0.9257239511048733	0.32156156918820133	0.4951221497133046	0.5255930650771927	0.007432318130543886
1.6869784969776382e-05	1.3662739318133665e-05	1.0403333210259237e-05	6.871788280921999e-06	4.19794074668811e-06	1.4276283920736664e-06	0.002137121753036778	[0.05014109 0.05731902 0.06134109 0.06134109 0.05731902 0.05014109]	[0.03970236 0.04946697 0.05006182 0.04690876 0.04144851]	[0.03100977 0.0381877 0.0381877 0.03100977]	[0.02223199 0.02468111 0.02144943]	[0.01255892 0.01512076]	[0.00462406]	0.7257917899804508	2.5705222168214585	0.30894929878437255	0.6445269098680717	0.8791682459044944	0.13948350765921788	0.3949462129890104	0.5340915562895148	6.588216670913859e-05
0.0019865598583029245	0.0016055712398546668	0.0012207034829962386	0.0007929123416471113	0.00048684097948434345	0.00017361629070260278	0.003528359019400497	[1.07459134 1.27726544 1.38929723 1.38929723 1.27726544 1.07459134]	[0.84626147 1.11939753 1.13531152 1.04157575 0.89106759]	[0.66273772 0.86541182 0.86541182 0.66273772]	[0.4820759 0.54048424 0.46204669]	[0.26436378 0.33979322]	[0.10583671]	0.782438108368352	3.6153182312414414	0.26001245587699046	0.5762977227632521	0.957001522518187	0.4488915273234808	0.5641151528847989	0.44902858063753814	0.0017049197063821564
0.00014084968615440092	0.00011325047210398317	8.477095100360296e-05	5.366559464132051e-05	3.169536900982391e-05	9.472637942011723e-06	0.0021340458311398633	[0.13436806 0.1603639 0.17469508 0.17469508 0.1603639 0.13436806]	[0.10348041 0.13927972 0.14231661 0.13147586 0.11179306]	[0.08090541 0.10690126 0.10690126 0.08090541]	[0.0580049 0.06549837 0.05432078]	[0.03069548 0.03891374]	[0.01021939]	0.6457633861939516	2.5321808254284077	0.2508435074073887	0.548551679453068	0.8543613394382903	0.4193746263251816	0.5414925765786095	0.6019342936292007	0.00024733632178507614
0.0012316933795510374	0.0009965547506098022	0.000759744105128771	0.0004957172995969059	0.0003067959413712397	0.0001135099009419301	0.0029560988705664534	[0.98701608 1.17384826 1.27696102 1.27696102 1.17384826 0.98701608]	[0.77979059 1.03063209 1.04455214 0.95691786 0.81861652]	[0.61139103 0.79822321 0.79822321 0.61139103]	[0.44657964 0.49977528 0.42926236]	[0.24662677 0.31764661]	[0.10255501]	0.8375208238704739	2.885069101035158	0.33788952517130116	0.5219204064311315	0.8874024052825644	0.36150803208426796	0.5693123757733766	0.40245647601530166	0.0014791402728285086
0.0006830073801951566	0.0005490147090036917	0.0004130885441290341	0.000259982682463973	0.00015545480138112313	5.290748865956658e-05	0.002643560088490615	[0.70167605 0.8682395 0.95798979 0.95798979 0.8682395 0.70167605]	[0.54127452 0.76619839 0.78323292 0.70673241 0.5852796 ]	[0.42487808 0.59144152 0.59144152 0.42487808]	[0.31297517 0.35004594 0.29364893]	[0.16032206 0.21881679]	[0.06338617]	0.8226406909269348	2.7133949006721436	0.3201099777656498	0.5862720856022646	0.8887805370823605	0.3048551336892981	0.7314726990385206	0.44793681916919453	0.001420751099927732
0.0002754233771153097	0.000223103763938824	0.00016998756612403472	0.0001123527222555409	6.87640452761328e-05	2.35727499184086e-05	0.0022527385320803804	[0.2838934 0.32479826 0.3477228 0.3477228 0.32479826 0.2838934 ]	[0.22497872 0.28054237 0.28382619 0.26572659 0.23465557]	[0.17574089 0.21664576 0.21664576 0.17574089]	[0.1260989 0.14003566 0.12175785]	[0.07129693 0.08605261]	[0.02649705]	0.809690672569831	2.477631775119634	0.33004710937844944	0.6402500145097179	0.890259538074077	0.38129577161834827	0.40139541092687164	0.5270837238742209	0.000375826837666474
0.0004389653926745672	0.0003544786111739762	0.00026838487812442434	0.00017412105652775772	0.0001054730991705747	3.4947574330410774e-05	0.002644964095142817	[0.41368882 0.48465472 0.52409912 0.52409912 0.48465472 0.41368882]	[0.32445933 0.42109145 0.42754813 0.39633045 0.34280406]	[0.25357457 0.32454047 0.32454047 0.25357457]	[0.18237526 0.20440784 0.17418494]	[0.10020074 0.12501822]	[0.03665755]	0.7489862072384137	3.04605818159137	0.35024646849103713	0.584210006545414	0.8558660930945201	0.3480116988803782	0.48679373577971397	0.5373629640759114	0.0006424338917103244
0.0018585349750533282	0.001509280259232431	0.001156286253534576	0.0007785055149701199	0.000476734097467306	0.00016196120220005045	0.0032350948974824295	[1.7709544 1.96476608 2.07457006 2.07457006 1.96476608 1.7709544 ]	[1.41737377 1.68014469 1.69280476 1.60647776 1.45814835]	[1.10456771 1.29837939 1.29837939 1.10456771]	[0.78801706 0.86221636 0.76952021]	[0.45494554 0.52716885]	[0.1639004]	0.8020694066245992	3.7537057535352747	0.34304047078068994	0.6734770924889306	0.9097914780634583	0.2949198292740175	0.31297484494228905	0.5753279249584429	0.002277819603627164
0.0014509546798457508	0.0011874470332217865	0.0009234250819845183	0.0006366422771932413	0.0004122455474518764	0.000177633418046923	0.0015302453510306038	[2.11121927 2.36505274 2.50829716 2.50829716 2.36505274 2.11121927]	[1.7127351 2.05041424 2.06223738 1.94143225 1.74900516]	[1.35052099 1.60435446 1.60435446 1.35052099]	[0.98992974 1.08344229 0.97356581]	[0.60118992 0.70648711]	[0.27679126]	0.638637569498386	2.1075689290689104	0.35865633601226543	0.5916346383844674	0.8768022234944304	0.4049218998082834	0.35972384918961586	0.20462856929464734	0.001739628611230655
7.930800399245156e-05	6.438272432641865e-05	4.9291357673992474e-05	3.289997730600159e-05	2.039246325347819e-05	7.398160380648927e-06	0.002441173948432453	[0.10776119 0.12268171 0.13105022 0.13105022 0.12268171 0.10776119]	[0.08591416 0.10605964 0.10712588 0.10037693 0.08906183]	[0.0672148 0.08213531 0.08213531 0.0672148 ]	[0.04845138 0.05360337 0.04703952]	[0.02782266 0.03342809]	[0.01091563]	0.9223159006682997	2.0880259906803618	0.23456068001869085	0.5904430376619546	0.9337842089444379	0.26806268546995826	0.38671410956781815	0.4687608901327036	0.00012708659619291594
0.0016864084195972121	0.0013645830929561796	0.0010377928972650102	0.0006843674687050461	0.00041447159538863387	0.00013355985896601344	0.003279895982288646	[1.63089186 1.85490403 1.98116729 1.98116729 1.85490403 1.63089186]	[1.29161344 1.59704794 1.614316 1.51583066 1.3454629 ]	[1.00618448 1.23019665 1.23019665 1.00618448]	[0.71695336 0.79623504 0.69255551]	[0.40278861 0.48260607]	[0.14015263]	0.823089172976722	2.988256576330379	0.20419744333207007	0.5652508097051291	0.901016539561446	0.28052698952162125	0.39619194310846445	0.5985167081586623	0.002504442166010201
0.004227933942185251	0.0034521432584842045	0.0026743203275287927	0.0018360845300372732	0.0011655677398394106	0.000462881973757399	0.0022999137675553836	[3.80157646 4.21198027 4.44487817 4.44487817 4.21198027 3.80157646]	[3.07884812 3.62584269 3.64344824 3.44954998 3.13673727]	[2.41400894 2.82441276 2.82441276 2.41400894]	[1.74849187 1.90846406 1.72215263]	[1.04663721 1.21660775]	[0.44151706]	0.8261263222332503	2.2339842353683674	0.2646725904569435	0.5922060425068509	0.8693726309984937	0.440120160658739	0.3314111919859069	0.39519762819721627	0.004025175378585583
0.0003939946084615791	0.0003198761745168324	0.0002448303348885144	0.00016406978878013073	0.00010096370081325953	3.530251669278241e-05	0.002650861197415246	[0.3704698 0.41592791 0.44155039 0.44155039 0.41592791 0.3704698 ]	[0.29566535 0.357303 0.36059248 0.34040349 0.30569142]	[0.23088697 0.27634509 0.27634509 0.23088697]	[0.16545016 0.18201008 0.16093408]	[0.09529744 0.11205719]	[0.03561536]	0.7667047098046159	2.9767785900321697	0.32404378353031094	0.6072926342298267	0.8851536636998967	0.3610284180413544	0.33909098118725833	0.5249448644745534	0.00044066424895647193
0.0004644789300298981	0.0003778774822778529	0.00029110025767872734	0.00019489831716014492	0.00012393998160481647	5.052477263393565e-05	0.002506440218591168	[0.46716411 0.54368361 0.58620264 0.58620264 0.54368361 0.46716411]	[0.37427172 0.47626401 0.48087089 0.4442557 0.38730515]	[0.29441277 0.37093227 0.37093227 0.29441277]	[0.21609303 0.23988547 0.21028041]	[0.12506349 0.15575311]	[0.05623399]	0.6666895244055456	3.0365485817605133	0.3162063063282629	0.5314288024114464	0.8912566982535668	0.34610523395244364	0.48501119490056144	0.2759476116351702	0.0005091691241461324
0.0012573044865448126	0.0010140972997720263	0.0007653294217974336	0.0004965277901599981	0.0002950437540127889	8.627019725746495e-05	0.003545543364300538	[1.55058848 1.78123821 1.91103807 1.91103807 1.78123821 1.55058848]	[1.21499491 1.5328673 1.55420974 1.45664605 1.2809828 ]	[0.94538923 1.17603897 1.17603897 0.94538923]	[0.66974892 0.74891634 0.63985001]	[0.3673475 0.44337713]	[0.1164477]	0.83183298311257	3.2466186495484357	0.26326148558010504	0.5105098057745947	0.9164151922142854	0.20174701509149492	0.42757894089302834	0.6594075568819999	0.002771545476275819
0.0011325738153651174	0.0009137705837961294	0.0006907088499845482	0.00044618001140835876	0.00026891244491626345	8.676296099020646e-05	0.0035809996225295193	[0.97427207 1.14472795 1.23959499 1.23959499 1.14472795 0.97427207]	[0.76260203 0.99508564 1.010519 0.93558874 0.80722381]	[0.59555377 0.76600965 0.76600965 0.59555377]	[0.42758369 0.48033119 0.40756307]	[0.23314505 0.29234049]	[0.08328512]	0.7939800478530139	3.6377793461513948	0.3313590850414716	0.5090420512887673	0.9024265445389765	0.28088122743256966	0.5059189005656504	0.5616377444405066	0.001649470086687024
0.0012080827418522462	0.0009669224150631898	0.0007157147729423737	0.00044035481708193727	0.000252917703655479	6.726274617380077e-05	0.003229015433104781	[0.96392883 1.18032549 1.29892492 1.29892492 1.18032549 0.96392883]	[0.72770371 1.02825324 1.05686218 0.96892481 0.80601894]	[0.56979383 0.7861905 0.7861905 0.56979383]	[0.40881002 0.46510195 0.37389685]	[0.20580305 0.26920496]	[0.06205538]	0.8723436989792477	2.7628452537764865	0.22341974617803406	0.5403578279036194	0.8768483692306505	0.3241044825897549	0.6580744267864922	0.6562528182445528	0.002373068078661183
0.0013653631053077609	0.001103209662302869	0.0008384231239402343	0.0005436641210635595	0.00033356972821880235	0.00011900892139539649	0.003143541449238449	[1.06364802 1.26799371 1.38077663 1.38077663 1.26799371 1.06364802]	[0.83688699 1.11221414 1.12842914 1.03378129 0.88228199]	[0.65552096 0.85986665 0.85986665 0.65552096]	[0.47733865 0.53527405 0.45706385]	[0.26084297 0.33681694]	[0.10474425]	0.8250644603313408	3.2865568445211886	0.33819230126798544	0.5938697575407776	0.8801767522611466	0.3489716678764205	0.5764737576290974	0.44491825418451986	0.0017111969634477041
0.0022065336339447293	0.0017889990031405608	0.0013712312460636192	0.0009022285367683629	0.0005669740998469032	0.00022313885122954166	0.0034531355206037107	[1.69078704 2.01344815 2.19159442 2.19159442 2.01344815 1.69078704]	[1.34473277 1.77510678 1.79559252 1.63983022 1.40249805]	[1.05644377 1.37910488 1.37910488 1.05644377]	[0.77723706 0.86820603 0.75136508]	[0.43516179 0.56312733]	[0.19299741]	0.8876036106226565	3.030184003970712	0.2385628775504009	0.5990976804435	0.8122586323372333	0.3232735067048103	0.5946464051610119	0.3158534699742744	0.0024128689790041276
0.005347855538449533	0.004323471548069064	0.003292759270143909	0.002147809742007073	0.0013173742119118503	0.00045514859515173047	0.003989780090883801	[2.92153134 3.43838638 3.72789212 3.72789212 3.43838638 2.92153134]	[2.31289505 3.00937249 3.04137135 2.79849028 2.41463297]	[1.80599668 2.32285172 2.32285172 1.80599668]	[1.30433697 1.46609571 1.25762213]	[0.71979324 0.91772115]	[0.27791523]	0.8719341057559802	3.9300256969800254	0.3008445568227135	0.6348582332390821	0.8850890604606608	0.39632542235794876	0.5583678825644244	0.5076451892417349	0.005334259627153322
0.0002282124568250284	0.00018343093113192953	0.0001368495171145424	8.709636332682698e-05	5.040986415986728e-05	1.2855354548193093e-05	0.0024644375246051725	[0.22607667 0.2614166 0.28119617 0.28119617 0.2614166 0.22607667]	[0.17405295 0.22372675 0.22834566 0.21487671 0.18756004]	[0.13553632 0.17087625 0.17087625 0.13553632]	[0.09532144 0.10708182 0.0892682 ]	[0.0510749 0.0608137]	[0.01401643]	0.8111666869305239	2.6662059719204136	0.2980320199565856	0.6524128157146034	0.930164355905532	0.3593260700055235	0.4171401778237132	0.7203347136132966	0.0004161801842858844
0.0003001235375279612	0.0002438585157961517	0.00018697710415557724	0.00012565878883084028	7.777898204009895e-05	2.7938814025102095e-05	0.0030224533493172167	[0.30178201 0.33898464 0.35994491 0.35994491 0.33898464 0.30178201]	[0.24130503 0.2915984 0.2941618 0.27745394 0.24908964]	[0.18861266 0.22581528 0.22581528 0.18861266]	[0.13552015 0.14903058 0.13201551]	[0.07846176 0.09243344]	[0.03015496]	0.7740739851815029	3.39904194037397	0.33576242286120295	0.6040816790922476	0.8971376005871686	0.29597132914772906	0.34186433972444635	0.49444724629438064	0.0003437481626519578
0.0007902160336926892	0.0006408520231930909	0.0004893733037559208	0.0003273936684449281	0.00019895753990900738	6.525348133794805e-05	0.00231167119581201	[1.12982903 1.25809633 1.33065683 1.33065683 1.25809633 1.12982903]	[0.90037267 1.07528992 1.08490956 1.02906575 0.9307317 ]	[0.70127535 0.82954265 0.82954265 0.70127535]	[0.49905324 0.54736727 0.48531637]	[0.28554275 0.33140829]	[0.09939789]	0.8774710042578697	2.1255112644861347	0.2937559637831883	0.5761036161286005	0.8179562531075745	0.2741956116493547	0.31692652366938856	0.5982881246113796	0.0014890011413600441
0.0009169415393344602	0.0007381442617555328	0.0005554189098871909	0.0003550395619308949	0.0002108162797371786	6.251838754828293e-05	0.002349991477847939	[1.88506903 2.22400703 2.41348187 2.41348187 2.22400703 1.88506903]	[1.46728129 1.93255798 1.96355608 1.81617927 1.56148194]	[1.14369419 1.48263219 1.48263219 1.14369419]	[0.81616866 0.92140608 0.7733598 ]	[0.43711544 0.55107169]	[0.14395475]	0.8163980986584328	2.4113463808011333	0.31843969455174215	0.5872643406583903	0.8504787903738471	0.17843314261380533	0.5383006800740224	0.627962198371872	0.0038686506975586506
7.453721466538166e-05	6.045650375730841e-05	4.6143034526120625e-05	3.096865587319906e-05	1.8704228489762805e-05	5.97652421007441e-06	0.00282105555387811	[0.06289734 0.06930319 0.07293002 0.07293002 0.06930319 0.06289734]	[0.05010802 0.05890141 0.05943859 0.05673736 0.05179345]	[0.03900413 0.04540998 0.04540998 0.03900413]	[0.02767618 0.0301435 0.02691513]	[0.01586549 0.0180545 ]	[0.00532412]	0.7840326518987945	3.1373104128660976	0.3420384380887767	0.6004079002841167	0.8875636414814632	0.38419286635982486	0.27103533110073885	0.619200714400661	7.657357867366026e-05
0.0011071024745128984	0.000881462986516238	0.0006386438924959399	0.00037920270069094356	0.00020690560479514532	3.880653904571723e-05	0.0026527537747606804	[0.97436064 1.1989795 1.32274379 1.32274379 1.1989795 0.97436064]	[0.71003099 1.03239139 1.07297004 0.99615608 0.82232843]	[0.55799877 0.78261763 0.78261763 0.55799877]	[0.39331992 0.45412066 0.34310985]	[0.1913197 0.23923173]	[0.03966805]	0.8545669649678863	2.3543438712940317	0.23315017631059737	0.5431412442668744	0.9078421089110482	0.35606323974536774	0.6542323855217707	0.7966540643434032	0.0030054178719021193
0.003998798861005287	0.003263682156256371	0.0025274073803589563	0.0017266414442419682	0.001101745217683181	0.00044558439872284934	0.003103659609472642	[4.09222251 4.59429 4.87864575 4.87864575 4.59429 4.09222251]	[3.31067547 3.97895592 4.00037865 3.76084908 3.38016836]	[2.59862133 3.10068882 3.10068882 2.59862133]	[1.88890067 2.07727873 1.85726334]	[1.12691375 1.33592074]	[0.48929098]	0.773727220835236	3.230352430954415	0.24553793208753935	0.628241617570526	0.8440379560488815	0.2833013996808432	0.3843353034530718	0.3529144007274744	0.004532203689117601
0.000374762684943078	0.00030689525702134535	0.00023875268301463485	0.00016663529075331413	0.00010597570773841392	4.294638753844245e-05	0.0018475501206473577	[0.83908443 0.90599854 0.94401851 0.94401851 0.90599854 0.83908443]	[0.68246711 0.77188417 0.77499585 0.74404555 0.69256472]	[0.53594739 0.6028615 0.6028615 0.53594739]	[0.3886276 0.41609396 0.38405486]	[0.2368888 0.26420142]	[0.0997515]	0.9150437608987148	1.9329569426345035	0.3750292239005702	0.6648001691447151	0.9084195000755275	0.22499404757349456	0.22320386145046447	0.35579414904335105	0.0006342148927971319
0.0010520050128142112	0.0008538208465014215	0.0006536744687397111	0.000436902067859293	0.00026946729169181573	9.476658003717558e-05	0.0020006953854411575	[1.68633529 1.90624943 2.03027908 2.03027908 1.90624943 1.68633529]	[1.3465418 1.64360046 1.65787845 1.55808846 1.39107918]	[1.05128569 1.27119983 1.27119983 1.05128569]	[0.75421789 0.83342804 0.73405459]	[0.43288685 0.51619695]	[0.16395961]	0.7011356768040914	2.774937056938727	0.3754984353638553	0.683029403079036	0.9051562754994935	0.27893138561219644	0.3782339551205012	0.5226386727697304	0.002225851203814451
0.0011166189611618242	0.0009037924001011418	0.0006891101467420877	0.00045132684385334603	0.00027878216352876127	0.0001009359249590996	0.0030773866562280863	[1.28140394 1.50758736 1.63326231 1.63326231 1.50758736 1.28140394]	[1.01411234 1.31853528 1.33490593 1.2298895 1.06128708]	[0.79399548 1.0201789 1.0201789 0.79399548]	[0.57652219 0.6452273 0.55535169]	[0.3209657 0.40658352]	[0.12939763]	0.7912125914416138	3.3346315125507804	0.3203307725119407	0.5922737745447202	0.9444097066732132	0.24473574016987837	0.5268803619712327	0.4443439124532331	0.0019136009753747405
0.0036482639978658647	0.0029632380771203604	0.002273934481610921	0.0015277314012221725	0.0009443747478017634	0.0003329348536275067	0.0028346189619699283	[3.17046377 3.5604018 3.7813347 3.7813347 3.5604018 3.17046377]	[2.54222458 3.06670345 3.08734543 2.90684172 2.61101534]	[1.98277615 2.37271417 2.37271417 1.98277615]	[1.42072948 1.56656951 1.38929962]	[0.82003168 0.97309298]	[0.31053357]	0.8835227485652786	2.737180727952311	0.27520791046604776	0.6355126728986696	0.9706972331189416	0.36518762534060445	0.37442665941959463	0.5390109098858933	0.004480261319187818
0.0002426725759885727	0.00019492761851403408	0.00014550325656476103	9.160190463151651e-05	5.372458387128945e-05	1.5505753965363414e-05	0.0021246817498437346	[0.268889 0.3217871 0.35094496 0.35094496 0.3217871 0.268889 ]	[0.20619591 0.27929581 0.28574879 0.26400837 0.22389461]	[0.16120153 0.21409964 0.21409964 0.16120153]	[0.11535863 0.13051465 0.107507 ]	[0.06054841 0.07682012]	[0.01947557]	0.6626104188591897	2.755055700851166	0.31537702425176684	0.6120164294171029	0.8965157047087157	0.36180016407406146	0.5514791234248569	0.6243121608722808	0.0005222898229360553
0.0006088026002787325	0.0004940000986101674	0.000377736699766847	0.00025234629411840967	0.0001550646780536642	5.383395404800364e-05	0.002862646036074998	[0.63690592 0.71796002 0.76361898 0.76361898 0.71796002 0.63690592]	[0.50764666 0.61756372 0.62345993 0.58740796 0.52560983]	[0.39635057 0.47740467 0.47740467 0.39635057]	[0.28397466 0.31317327 0.27588003]	[0.1628635 0.19270273]	[0.06063831]	0.803963600855825	3.053817954513933	0.3877515794549645	0.5251874895449892	0.8763927266133033	0.299434322887675	0.355219903019938	0.5306619055597815	0.0007920978313390517
0.0021896700193406666	0.0017788689451054148	0.001366395447526193	0.0009133892896295256	0.0005720957912883991	0.00021520939881775828	0.0024058739318980928	[2.77108851 3.1797488 3.40970417 3.40970417 3.1797488 2.77108851]	[2.21951404 2.76670791 2.78875064 2.59574472 2.28866856]	[1.73709409 2.14575439 2.14575439 1.73709409]	[1.25764345 1.39820469 1.2261968 ]	[0.72426493 0.88730739]	[0.29780052]	0.8076020384233917	2.4127691414055503	0.23485903159233762	0.6305900450206299	0.9157807573993686	0.2900166576853889	0.4521130768801428	0.4342486724636116	0.0037616694419025103
0.0010771994832769415	0.0008665813824161528	0.0006537706822450208	0.0004132356497762232	0.00024863328438133717	8.688864762631346e-05	0.0033454885898485513	[0.84631446 1.04660991 1.15456735 1.15456735 1.04660991 0.84631446]	[0.65541113 0.92507795 0.94438011 0.85096622 0.7054986 ]	[0.51459526 0.7148907 0.7148907 0.51459526]	[0.38001022 0.42434266 0.3579693 ]	[0.19579897 0.26771669]	[0.07957037]	0.8642682833774293	3.5068503709788175	0.2908681893900535	0.7157697097417335	0.8735823958018716	0.3151462603912664	0.7376094915656056	0.4199250940674214	0.0016780695836200814
5.844808509882834e-05	4.7443071190472645e-05	3.627929210960964e-05	2.4358884710021347e-05	1.4874593180848472e-05	5.01733971856255e-06	0.00256756467661421	[0.06488785 0.07211365 0.076196 0.076196 0.07211365 0.06488785]	[0.05176744 0.06161714 0.06217552 0.0590405 0.05349128]	[0.04037086 0.04759666 0.04759666 0.04037086]	[0.02880051 0.031515 0.02802331]	[0.01658582 0.01916744]	[0.00592417]	0.8168501348532218	2.9460280328460726	0.2751985717621245	0.7695525558231314	0.8943487934908589	0.3184819914079226	0.30073597026798765	0.5667341105349301	7.638152582997941e-05
0.0013986177795653992	0.0011289869317920784	0.0008557313336501008	0.0005524255613622656	0.0003365711936646079	0.00011647268934482813	0.0028296518199315865	[0.90589457 1.0804153 1.17672196 1.17672196 1.0804153 0.90589457]	[0.71020883 0.94617818 0.9610303 0.88142917 0.75165152]	[0.55596579 0.73048652 0.73048652 0.55596579]	[0.40367818 0.45324422 0.38518923]	[0.21911233 0.28246766]	[0.08526495]	0.7103016519966286	3.338935472541765	0.2627984514394548	0.6511421196148589	0.8781604603577896	0.4661015986214555	0.5717288269088885	0.4775774457569918	0.0015047446616935627
0.00020034031521258547	0.00016318108764703387	0.00012569397393904542	8.567066082888095e-05	5.330391384527872e-05	1.9610006239498613e-05	0.0031907221508318344	[0.13766402 0.15171426 0.1596653 0.1596653 0.15171426 0.13766402]	[0.11077017 0.12972691 0.13060242 0.12427937 0.11350763]	[0.08661379 0.10066403 0.10066403 0.08661379]	[0.06224383 0.06766071 0.06100807]	[0.0366746 0.04205499]	[0.01422787]	0.7984898217326418	3.496001241002364	0.3328049624516202	0.6155845547652811	0.8919005631794871	0.417070036872739	0.2793314113422184	0.48173840991292066	0.00013703231191279432
0.00932185809285996	0.007622307143342432	0.005921769952151232	0.004128651638943884	0.0025885517155541764	0.0009840199537801486	0.0034099745003719813	[6.46867744 6.92019078 7.17806018 7.17806018 6.92019078 6.46867744]	[5.26864893 5.86677609 5.87954472 5.66449901 5.31677579]	[4.11674728 4.56826062 4.56826062 4.11674728]	[2.96043695 3.15759509 2.93840835]	[1.78416258 1.97925616]	[0.70276929]	0.8590122889060867	3.338006866798604	0.3109400225045336	0.614885269186712	0.8023323929701908	0.3964605958645057	0.2307052207591734	0.5249572711056726	0.007603974684302503
0.0003699853680330961	0.0002965893884270064	0.00022018619023500235	0.00013694010149691732	7.923211938619268e-05	2.1391610347484365e-05	0.0027524021672072317	[0.61971306 0.74779956 0.81833607 0.81833607 0.74779956 0.61971306]	[0.47097574 0.64900493 0.66573624 0.61423463 0.51705593]	[0.3683186 0.4964051 0.4964051 0.3683186]	[0.26302877 0.29879885 0.2425288 ]	[0.13544861 0.17300905]	[0.0409092]	0.8348919345298439	2.8041537084607984	0.28365908252316496	0.6492894073861123	0.8574496632751776	0.18343012876315196	0.5871172941402371	0.6598551864443609	0.0013606568169912524
0.0003926608309694394	0.0003184424906454993	0.00024335669992388905	0.0001615485983055375	9.979879980074936e-05	3.570356327868544e-05	0.0028523302901911278	[0.46501994 0.53288134 0.57089146 0.57089146 0.53288134 0.46501994]	[0.36981742 0.46150794 0.46647083 0.43577261 0.38442843]	[0.28922591 0.35708731 0.35708731 0.28922591]	[0.2084371 0.23138386 0.20188124]	[0.11870435 0.14403919]	[0.04617442]	0.7490405147284172	3.1135991280363977	0.28831556429237903	0.596305753741217	0.8389165879564613	0.26174012507402894	0.4128923197699616	0.4811533029518839	0.0005898277297493757
0.00210125807444396	0.0016752676645927246	0.0012362778478431603	0.0007410417575845656	0.00041630090667759746	0.00011776952012832651	0.0030339074760262893	[1.40736557 1.81262928 2.02718073 2.02718073 1.81262928 1.40736557]	[1.04538458 1.60061472 1.65528449 1.47756954 1.18543577]	[0.82345478 1.22871849 1.22871849 0.82345478]	[0.61146651 0.67908102 0.54925506]	[0.28015298 0.4048813 ]	[0.09519651]	0.9125788448606563	2.6398828049187824	0.2484322317342211	0.5941051344201733	0.8886180996926731	0.39370377267641754	0.9426811222188907	0.5568319931878172	0.004564339036115958
0.0016880212767947742	0.0013681262663112457	0.001044355710547751	0.0006939814908405764	0.00042436700810008585	0.00014324927978953865	0.0029230661933561625	[1.74553747 1.97717891 2.10783843 2.10783843 1.97717891 1.74553747]	[1.38906398 1.70324112 1.71937102 1.61563446 1.43960576]	[1.08313227 1.3147737 1.3147737 1.08313227]	[0.77434996 0.85741425 0.75144516]	[0.44017322 0.52572714]	[0.16016453]	0.8122635581356792	3.0253006876445023	0.31131191559734306	0.5787687367358403	0.9412826262372125	0.2954251693084201	0.3847950455639167	0.5623829716550468	0.0024876758262240128
0.0013909641367446236	0.00111555053118835	0.0008400400645687081	0.0005220192168647566	0.00030843878914574307	0.00011064625080741577	0.003444754077391192	[1.0102035 1.29140003 1.43816503 1.43816503 1.29140003 1.0102035 ]	[0.7741079 1.14986886 1.17956698 1.04331925 0.84616989]	[0.61007428 0.89127081 0.89127081 0.61007428]	[0.46166966 0.50329849 0.43042835]	[0.22280512 0.32365255]	[0.09629582]	0.8650024670332758	3.1028195241461503	0.2020007915652327	0.6167700862805359	0.926173599783139	0.3220557764437892	0.9349417142541573	0.3359037590315682	0.0024255608047419586
0.002201231707112651	0.0017820304578586967	0.0013644873111227428	0.0008923385512711989	0.0005574031321866743	0.00021051650151202112	0.0025220653797270324	[3.96917196 4.75212393 5.18906753 5.18906753 4.75212393 3.96917196]	[3.1594232 4.20417992 4.24228292 3.85702739 3.28419208]	[2.47444333 3.2573953 3.2573953 2.47444333]	[1.81267999 2.03917448 1.75455373]	[1.00185262 1.31928489]	[0.43062653]	0.7271693916913715	2.8056053371723517	0.2922737331696247	0.5447757968021767	0.9658365544799589	0.18714966431988336	0.6654183852847385	0.38483806882248245	0.007528085152888682
0.0001316348735163893	0.00010438181564741521	7.613297413584341e-05	4.414810206209809e-05	2.359479535774661e-05	6.89144394012953e-06	0.002926952059816795	[0.26641952 0.35777082 0.40260841 0.40260841 0.35777082 0.26641952]	[0.19084164 0.31427428 0.3313924 0.29166338 0.22728485]	[0.15170697 0.24305827 0.24305827 0.15170697]	[0.11696224 0.12336143 0.10205662]	[0.04756896 0.07371108]	[0.01740069]	0.8849161723688356	2.8458147541149708	0.2919507813045592	0.6299405403287721	0.9529380220207123	0.1306435979575072	1.1564361074322516	0.4701490907078177	0.00095478107198074
0.0014111851717567762	0.0011464035453484767	0.000879032959218004	0.0005906833112603357	0.00036503513227308934	0.0001296522468630702	0.003195610746722455	[1.3733445 1.54090211 1.63550773 1.63550773 1.54090211 1.3733445 ]	[1.0989162 1.32522345 1.33601958 1.26024801 1.132606 ]	[0.85817769 1.0257353 1.0257353 0.85817769]	[0.61565498 0.67731963 0.60041936]	[0.35596648 0.41956129]	[0.13530876]	0.7854538784351338	3.3329096418797794	0.3096728673471532	0.5477436439809592	0.9381316733807058	0.28950781569213063	0.34858316786438104	0.5164304512355332	0.0016882566559722218
0.0009708394482786255	0.0007878855481641042	0.0006028195641452516	0.00040274162798899606	0.00024810985268179403	8.707785786952035e-05	0.0028978317185368594	[0.94907298 1.07232837 1.14175004 1.14175004 1.07232837 0.94907298]	[0.75697184 0.92378691 0.93239307 0.87705648 0.7832757 ]	[0.59117456 0.71442995 0.71442995 0.59117456]	[0.42410704 0.46826245 0.4122427 ]	[0.24336037 0.28933058]	[0.09183796]	0.8345590753011001	3.0143385628748818	0.3277142067473704	0.6091226239342059	0.9026128458016063	0.31591655456053536	0.3674052874125259	0.5195257567715229	0.001196106928098194
0.00044920666502376523	0.00036147635165778563	0.00027243023348514977	0.00017259658514455308	0.00010374181169942893	3.528787958495159e-05	0.0025459056464798885	[0.73816402 0.90385209 0.99383863 0.99383863 0.90385209 0.73816402]	[0.5718852 0.79588872 0.81210925 0.73639795 0.61475008]	[0.44847127 0.61415934 0.61415934 0.44847127]	[0.32860405 0.36862251 0.30968151]	[0.17129975 0.22983275]	[0.06702592]	0.7486815240888348	2.891599857073822	0.2753630208840986	0.6589483904899988	0.8577757620676691	0.19966434841334024	0.6820576153741041	0.46261361235317994	0.0014169012119876771
0.0005110430115109391	0.00041299040391628184	0.0003138156873522983	0.00020370181951448766	0.00012496318931448395	4.454326599114826e-05	0.0029166489158598307	[0.67065075 0.79739441 0.86732806 0.86732806 0.79739441 0.67065075]	[0.52756984 0.69848115 0.70886396 0.65057889 0.55635429]	[0.41327338 0.54001704 0.54001704 0.41327338]	[0.30068207 0.33694591 0.28787131]	[0.1647609 0.21154385]	[0.0658905]	0.7832233690567114	3.271542631264864	0.34704657635090197	0.599688728518747	0.9036519630760448	0.22378713290002267	0.5579738165036917	0.4468072747707271	0.001036750827049644
0.0008626792991184902	0.0006971448484783534	0.0005295501194048045	0.000343854739667225	0.0002106748791300813	7.447709312919926e-05	0.003171936828394934	[0.62165401 0.73732511 0.80122804 0.80122804 0.73732511 0.62165401]	[0.48894897 0.64510873 0.65468711 0.60178607 0.51560174]	[0.38289671 0.49856781 0.49856781 0.38289671]	[0.27811949 0.31168667 0.26625221]	[0.15258804 0.19504218]	[0.06036854]	0.8445993816538638	3.495259234764576	0.3433680154075789	0.6687084820298492	0.9271133327446965	0.3755325241695562	0.5459573219561711	0.45886582067013654	0.0009567238812583013
0.0002233023364362782	0.00017752837130984142	0.00013072338432242205	7.719419303123159e-05	4.232113847816099e-05	1.3326734367774616e-05	0.0033086015497644458	[0.21716944 0.28899342 0.32448354 0.32448354 0.28899342 0.21716944]	[0.1584951 0.25497908 0.26703751 0.23445767 0.1843834 ]	[0.12570907 0.19753305 0.19753305 0.12570907]	[0.09691026 0.10229163 0.08628744]	[0.04086826 0.06287001]	[0.01604681]	0.8313240130604393	3.2518695715389474	0.26917120403421935	0.6142672396181478	0.8611068692626795	0.24235429603521502	1.120806177422828	0.4141496750056518	0.0006995557322706425
0.0002727251015884789	0.00022117540327057928	0.0001689104857638864	0.00011240852893433119	6.903116058981889e-05	2.3971077257176993e-05	0.002488588936532028	[0.22336107 0.25330026 0.27012314 0.27012314 0.25330026 0.22336107]	[0.17763749 0.21826403 0.22055513 0.20727847 0.18448041]	[0.13875683 0.16869602 0.16869602 0.13875683]	[0.09952398 0.11004795 0.09644945]	[0.05681813 0.06774057]	[0.0212471]	0.8666900060452976	2.5607443534568803	0.31769226535160994	0.6493627971248906	0.923943634958928	0.4377183730629851	0.3710477293978274	0.5218601689634037	0.00027819104439345506
5.23110373769611e-06	4.260460756927251e-06	3.2818958525154395e-06	2.229837589786978e-06	1.395065153516759e-06	5.254570439915626e-07	0.002234005667309359	[0.01031361 0.01148279 0.01214263 0.01214263 0.01148279 0.01031361]	[0.00829272 0.00986612 0.00993816 0.00940567 0.00851336]	[0.00649247 0.00766165 0.00766165 0.00649247]	[0.00468232 0.00511816 0.00458293]	[0.00275568 0.00320862]	[0.00110353]	0.8144280937909075	2.302108353323122	0.2990357761300038	0.5943942490108589	0.9280363615660904	0.20579160497753174	0.3129747671275522	0.4413115643800796	1.0240595470779243e-05
0.0006030451751002008	0.0004898352769272348	0.00037604912379691905	0.00025034069215583936	0.00015750015145053108	6.144104193049713e-05	0.0029201489395068404	[0.47501 0.55233728 0.59535488 0.59535488 0.55233728 0.47501 ]	[0.3791878 0.4826602 0.48768033 0.45123758 0.39348057]	[0.29765837 0.37498565 0.37498565 0.29765837]	[0.2172667 0.24158294 0.210885 ]	[0.12446327 0.15480957]	[0.05351672]	0.8733406942423411	2.718527444267827	0.30145349075424915	0.5530014378194749	0.9163484387490359	0.3795981962545673	0.47632826179148585	0.35050296331774067	0.0005610518383916982
2.718027927038884e-05	2.195796364703288e-05	1.6634277594496157e-05	1.081614990462652e-05	6.56139886662302e-06	2.189543938477051e-06	0.002376918956738059	[0.03525049 0.04118078 0.04447655 0.04447655 0.04118078 0.03525049]	[0.02766862 0.03574458 0.03629095 0.03369218 0.02921055]	[0.02162869 0.02755897 0.02755897 0.02162869]	[0.01555588 0.01741121 0.01486898]	[0.00858187 0.01065151]	[0.0031528]	0.6883643376679982	2.852351249553759	0.29429104891974245	0.5784773743986351	0.9326366774013318	0.2821001107040283	0.4706881351749944	0.5312172758166792	5.220802187299727e-05
0.0001938302885290183	0.00015528008377800655	0.00011554270926023668	7.131755048766825e-05	4.156646579364372e-05	1.2745210532886154e-05	0.002234782540924195	[0.28200286 0.35136029 0.38856942 0.38856942 0.35136029 0.28200286]	[0.21369022 0.30842251 0.31729759 0.28737987 0.23610588]	[0.16779324 0.23715068 0.23715068 0.16779324]	[0.12278075 0.13803583 0.1130179 ]	[0.06115123 0.08326049]	[0.02175152]	0.8132399136046431	2.1015963999406306	0.1682951915062905	0.6482616237020207	0.857735030889203	0.25315251149050555	0.7326113457932816	0.5364719272184424	0.000631017957252833
0.00032913965290992295	0.00026735614336134255	0.0002049249264651602	0.00013729412410279696	8.518309274142908e-05	3.0965620706572864e-05	0.003557912548730564	[0.31124256 0.35230897 0.3753926 0.3753926 0.35230897 0.31124256]	[0.24861892 0.30404694 0.30687394 0.2882848 0.25708552]	[0.19446187 0.23552828 0.23552828 0.19446187]	[0.14005539 0.15456495 0.13624969]	[0.08083109 0.09635277]	[0.0316398]	0.8027511255550476	3.7181427324379213	0.30789520851823987	0.5839323525133526	0.929767374257142	0.2655894698881026	0.36906547545670315	0.47332920801342304	0.00036040811288120275
0.00020817205895147463	0.00016799185450078153	0.00012685762583961358	8.230038568089328e-05	4.925554591781566e-05	1.5175255426565783e-05	0.001965030030180482	[0.57296398 0.66257019 0.71269799 0.71269799 0.66257019 0.57296398]	[0.44857254 0.57168595 0.58041471 0.54243515 0.47418788]	[0.34979645 0.43940266 0.43940266 0.34979645]	[0.24922091 0.27883112 0.23772527]	[0.13700116 0.16675994]	[0.0459723]	0.6689766494295859	2.309791732334788	0.273460371707036	0.5398832580171596	0.921432722157681	0.16219245489863868	0.4356812798383268	0.6111068649246962	0.0009217728025003492
0.001008057776554578	0.0008139030259825485	0.0006164577596544673	0.00040049982298034816	0.00024169652268913791	7.738948369402171e-05	0.003142572344578194	[1.63690632 1.90557494 2.05602246 2.05602246 1.90557494 1.63690632]	[1.28680902 1.6530782 1.67519826 1.55621608 1.35368268]	[1.00358538 1.272254 1.272254 1.00358538]	[0.71814213 0.80539413 0.68788367]	[0.39484396 0.48969242]	[0.13912668]	0.7865879281870499	3.1783683917108063	0.2491970753710033	0.5751839394115302	0.9713074563586183	0.170901658828528	0.48277463864435904	0.5816745713160442	0.0028229611119995374
0.00020354900678885789	0.0001634627545766061	0.00012210626661056896	7.660781542244255e-05	4.5115721436653185e-05	1.3660099216433473e-05	0.0032226192618473445	[0.18342314 0.22245103 0.24377751 0.24377751 0.22245103 0.18342314]	[0.14049833 0.19406981 0.19875192 0.18225272 0.15294113]	[0.11001632 0.14904422 0.14904422 0.11001632]	[0.07941803 0.08973649 0.07393542]	[0.04122955 0.05365559]	[0.01411261]	0.7979066808995254	3.258219620816699	0.28815185088968664	0.5628452778695562	0.9026217423368119	0.28999968929323977	0.6084492004236808	0.5765064571509256	0.0003605718934861944
0.0020366964063705845	0.0016585484816757877	0.0012774395100307548	0.0008703758560064712	0.0005406518508653279	0.00019686873163319565	0.003745325512953232	[1.40223701 1.54421063 1.62467798 1.62467798 1.54421063 1.40223701]	[1.12885503 1.32016153 1.32842875 1.26409018 1.15532066]	[0.88193868 1.0239123 1.0239123 0.88193868]	[0.63293641 0.68827768 0.62095053]	[0.37231142 0.42728953]	[0.14302618]	0.8404272349197701	3.642301011614124	0.38264252966243145	0.48185137327052796	0.8270338618116351	0.3548392736485149	0.28655059711364006	0.5049059295089416	0.0015164211494176115
0.0008992284361059447	0.0007311839216752279	0.0005619952513023067	0.00037772785432145956	0.00023652701963209426	8.927456738149258e-05	0.0024074358505557386	[1.25840491 1.42921344 1.52526116 1.52526116 1.42921344 1.25840491]	[1.00846149 1.23774446 1.24803247 1.1688306 1.03965067]	[0.78970724 0.96051577 0.96051577 0.78970724]	[0.57116142 0.63116205 0.55709992]	[0.33165651 0.39855473]	[0.13538754]	0.675027153434074	2.9548523031986034	0.3054530056685314	0.5801014956066275	0.8862765133847904	0.2644565814018224	0.3937999707598808	0.428720218934826	0.0014638797338053003
0.0008835978759980366	0.000707453345028133	0.000524557917852175	0.00032323024443281625	0.00018651827648608033	5.1578080958486056e-05	0.0034735138581361734	[0.89394285 1.09876374 1.21059321 1.21059321 1.09876374 0.89394285]	[0.67611403 0.95931744 0.98574593 0.90094375 0.7474781 ]	[0.52964927 0.73447016 0.73447016 0.52964927]	[0.38172078 0.43330289 0.35000673]	[0.19191696 0.25366035]	[0.06052712]	0.9134401088552299	3.4216649204641536	0.37060673060965765	0.6108641461179665	0.862081994014406	0.23686786716158045	0.6760639920724583	0.6286832717288532	0.0021586916830055283
0.00015340015370199976	0.00012342580661802149	9.253041826727436e-05	5.885244425695235e-05	3.4844946851665914e-05	1.0451043064113944e-05	0.0023048088621122702	[0.15147041 0.17961673 0.19518265 0.19518265 0.17961673 0.15147041]	[0.11701506 0.15578089 0.15898377 0.14724139 0.12589104]	[0.09143569 0.11958201 0.11958201 0.09143569]	[0.06544042 0.07380019 0.06149734]	[0.03491186 0.04386184]	[0.01160604]	0.7064368317054379	3.046175801156398	0.3726121621781244	0.6289185844684968	0.9504525659638456	0.37722507627721846	0.5176644449676587	0.6054812822973734	0.0002704584642251928
0.0002024446079979508	0.00016414684853369917	0.00012541983504927906	8.304476397593944e-05	5.141886927816628e-05	1.86742233140312e-05	0.0022744111613241334	[0.18421551 0.2126255 0.22848307 0.22848307 0.2126255 0.18421551]	[0.14634338 0.18466963 0.1867802 0.17384674 0.15242889]	[0.11455677 0.14296675 0.14296675 0.11455677]	[0.08282102 0.09211031 0.0801 ]	[0.04700633 0.05765355]	[0.01867168]	0.7887262627674325	2.6390611163494357	0.3437219783679234	0.6480686912352681	0.9233122874186867	0.4245708705599226	0.4369920650975585	0.4542360271369894	0.0002323435514916286
0.00039738405073224255	0.0003226569683462542	0.00024742541561230733	0.00016460878653308097	0.00010309944913139626	3.9372568781447134e-05	0.0017296177300019106	[0.51387814 0.59521783 0.64056117 0.64056117 0.59521783 0.51387814]	[0.40986988 0.51895349 0.52436089 0.48638748 0.42542177]	[0.32141352 0.40275321 0.40275321 0.32141352]	[0.23379961 0.25992908 0.22684413]	[0.13376868 0.16535969]	[0.0561149]	0.6845456226742781	2.0389704086995386	0.25431186026911723	0.6017664984711706	0.9110115854312648	0.39167464590394335	0.4594317145563788	0.38661726546589503	0.0006192158141871163
0.0012747147965262138	0.0010413531103923373	0.0008069548968508806	0.0005558592715820982	0.00035237318812534913	0.00014001936640741346	0.0031554521837696093	[1.57006135 1.72786966 1.81728808 1.81728808 1.72786966 1.57006135]	[1.27138678 1.48235522 1.49010945 1.41668302 1.29604283]	[0.99736827 1.15517659 1.15517659 0.99736827]	[0.72240967 0.78401569 0.71125224]	[0.43387912 0.49789966]	[0.18187845]	0.7859098124099043	3.438023362569259	0.3344377838744198	0.5863168168534038	0.8917333856442855	0.2355620330082998	0.28897136599708784	0.3816695557515778	0.0014207611102321296
0.0014619983905505966	0.0011827528090246062	0.0008988626960500073	0.0005934764718976262	0.0003572802755873798	0.00011134869517884573	0.0022284811179619714	[1.70404375 1.92352535 2.04752254 2.04752254 1.92352535 1.70404375]	[1.34942797 1.64977531 1.66717582 1.5721021 1.40456276]	[1.04994698 1.26942859 1.26942859 1.04994698]	[0.74521037 0.82499471 0.72019755]	[0.41864439 0.49524529]	[0.13991138]	0.8096957253901295	2.4931922448275756	0.32640729457065	0.6615642352700138	0.9064785863563644	0.34481263116656086	0.36961549538923866	0.6317240667476538	0.002654552186688694
0.00019952095848460233	0.00016111759070309078	0.00012213765643876616	7.900525404077432e-05	4.818428131734643e-05	1.6766695859939764e-05	0.002772895371690434	[0.2885029 0.34296809 0.37299312 0.37299312 0.34296809 0.2885029 ]	[0.22620071 0.29988537 0.30471038 0.28007938 0.23943964]	[0.17713744 0.23160263 0.23160263 0.17713744]	[0.12857243 0.14417119 0.12269968]	[0.07011562 0.08973343]	[0.02732344]	0.8221916240948985	2.782709743535418	0.24934787280456985	0.638833229268452	0.9116939297467332	0.213667626321463	0.5473490320690052	0.4718444957444164	0.0004481215335284362
3.857938664476936e-06	3.1102831557987483e-06	2.342582617728383e-06	1.5087319773865718e-06	9.010357083563156e-07	2.784039444032348e-07	0.002117198035535837	[0.00614072 0.00717846 0.00775549 0.00775549 0.00717846 0.00614072]	[0.00478264 0.00620902 0.0063186 0.00588198 0.00509247]	[0.00373439 0.00477213 0.00477213 0.00373439]	[0.00266856 0.00299501 0.0025305 ]	[0.00145232 0.00179112]	[0.00049229]	0.6621892965277677	2.7921858101331765	0.3440463863978873	0.5956223811821415	0.9010596135488029	0.25789995162623225	0.4649447129700317	0.5956784093919223	9.900144158527712e-06
0.0011987094564895704	0.0009718407989604614	0.0007418968074143311	0.0004938759838946452	0.0003019565373997376	0.0001021827534149948	0.0034301067117349605	[1.04563056 1.18038895 1.25634687 1.25634687 1.18038895 1.04563056]	[0.83196337 1.01505468 1.02502222 0.96536617 0.86263883]	[0.64897164 0.78373003 0.78373003 0.64897164]	[0.46392718 0.51245952 0.45007718]	[0.26448269 0.31356506]	[0.09609041]	0.7847501896994442	3.3905031064839584	0.23175886235227822	0.5845380707010197	0.8811958270368647	0.2993297952961911	0.3635894902904208	0.5576777711076121	0.0013937462092799319
0.0045172649928314	0.003678615809329212	0.0028390142757361973	0.0019233017853049809	0.0012134625446066343	0.00046636245127050464	0.003366492577868114	[4.54040616 5.12040941 5.44932482 5.44932482 5.12040941 4.54040616]	[3.6631346 4.43603767 4.45961766 4.1820349 3.74359881]	[2.86632725 3.44633051 3.44633051 2.86632725]	[2.07214241 2.28885369 2.03521383]	[1.21697807 1.45774027]	[0.50496169]	0.8275626255085671	3.348057428626982	0.31500258062296177	0.5727370195730368	0.8372339948073281	0.26487899310228996	0.4087713113793559	0.43778721923095926	0.0060569994810008645
0.0014840128844915482	0.0012078862252803736	0.0009299214894828239	0.0006300030857561528	0.0003935649715791863	0.0001465220026252592	0.0028684057025048482	[1.83749508 2.05326189 2.17524021 2.17524021 2.05326189 1.83749508]	[1.47737611 1.76719385 1.77930557 1.67985308 1.51561138]	[1.15549241 1.37125921 1.37125921 1.15549241]	[0.83231132 0.91298514 0.81499585]	[0.48759405 0.57248858]	[0.19386942]	0.762285562501631	3.0166562704468243	0.2711288481065313	0.5800692348299706	0.8830518700137243	0.2543975944166704	0.34116404183413845	0.467449280503028	0.002094503845854744
0.0006629786300276537	0.0005397907535882128	0.00041560559286373374	0.0002823099651312039	0.00017600604444199526	6.517104302450773e-05	0.0028003030955842285	[0.81338304 0.90312505 0.95386066 0.95386066 0.90312505 0.81338304]	[0.65401287 0.7748551 0.78026082 0.73944572 0.67088342]	[0.51151325 0.60125526 0.60125526 0.51151325]	[0.36806144 0.40202217 0.36044162]	[0.21620128 0.25095054]	[0.08497053]	0.8366723126691836	2.734181277383366	0.25038928434857327	0.6308064731946897	0.8854773078402993	0.26444865441456294	0.3095140563505352	0.47219682495133397	0.0008577703839627838
0.000505869912362485	0.00041126573025177605	0.00031617393112082215	0.0002115847614008814	0.0001333564519010337	5.213026958339813e-05	0.0025124997225347764	[0.63232073 0.72905318 0.78307247 0.78307247 0.72905318 0.63232073]	[0.50600501 0.63545492 0.6414596 0.59597484 0.52342533]	[0.3971096 0.49384205 0.49384205 0.3971096 ]	[0.28929606 0.32095971 0.28149414]	[0.16717535 0.20534424]	[0.0715333]	0.643604165505248	3.0622312729930905	0.2873875299338502	0.5359088717013207	0.8564648097141941	0.2800501079946557	0.4457459071868336	0.35745142514777745	0.000717929651685318
4.392741904251413e-05	3.569925715166921e-05	2.738525078057005e-05	1.8400027035475885e-05	1.1426718445449194e-05	4.17091580616227e-06	0.002036839016849855	[0.06137766 0.06918692 0.07358014 0.07358014 0.06918692 0.06137766]	[0.04908381 0.059625 0.06015982 0.05663214 0.05068928]	[0.03839543 0.04620468 0.04620468 0.03839543]	[0.02764791 0.03044228 0.02692632]	[0.01601995 0.01897317]	[0.00627445]	0.668406574282034	2.4313193853129134	0.3093392083106471	0.5303021485044564	0.8610706143532163	0.31510764553168286	0.3525759331062565	0.4705248995546049	6.831136229005363e-05
0.000927813007810001	0.0007518722984177232	0.000575203903210435	0.0003779279557040894	0.00023619510896976339	9.094991854616887e-05	0.0033925229469385036	[0.86277424 1.02341632 1.11206329 1.11206329 1.02341632 0.86277424]	[0.68461526 0.89950469 0.91068477 0.83436487 0.71564307]	[0.53748409 0.69812617 0.69812617 0.53748409]	[0.39404027 0.43995994 0.38022516]	[0.22026379 0.28270101]	[0.0951376]	0.9093039174397735	2.8759734382101376	0.29833774384599193	0.4763114478194185	0.9455493990973526	0.27207420737791094	0.5613076748454889	0.3493946278332944	0.0011866035976922122
0.00037604831790120496	0.00030548065576760684	0.00023423770629614707	0.00015678611550366592	9.758322729927833e-05	3.601138773122546e-05	0.002949030275953413	[0.32818584 0.37327174 0.39857369 0.39857369 0.37327174 0.32818584]	[0.26216109 0.32290199 0.32595497 0.30537801 0.27122212]	[0.20519737 0.25028327 0.25028327 0.20519737]	[0.14813905 0.16377617 0.14407059]	[0.08545344 0.10264938]	[0.03409912]	0.7528742035207128	3.50770452701964	0.39159607820023434	0.57587000119857	0.8709739090271855	0.34576218856216	0.38719011321119906	0.45026339139331367	0.0003794905136310363
0.0002208409818766877	0.00017720769264771666	0.00013220064424486556	8.250543618045304e-05	4.842820918680824e-05	1.463414226351359e-05	0.0021600589474262597	[0.35067967 0.42872871 0.47121143 0.47121143 0.42872871 0.35067967]	[0.26777045 0.37479948 0.38426544 0.35105908 0.29271366]	[0.20980445 0.2878535 0.2878535 0.20980445]	[0.15193065 0.17164572 0.14095018]	[0.07792713 0.10279145]	[0.02682593]	0.800717241291309	2.485818433183529	0.33229659205581746	0.6713344427700588	0.91947658613467	0.24384107994764165	0.6466732748526914	0.5701622412018122	0.0007278066846401046
0.0021305773120299156	0.0017372588254741881	0.001342554147861056	0.000917241081960814	0.0005776810274778479	0.00022191102578475376	0.0022159286989046137	[3.45191627 3.83005401 4.0445742 4.0445742 3.83005401 3.45191627]	[2.78918733 3.29433815 3.31151796 3.13393914 2.84587311]	[2.18314417 2.56128191 2.56128191 2.18314417]	[1.57576991 1.72230525 1.54996243]	[0.93458048 1.08912352]	[0.38187475]	0.8417099836654964	2.168268041897317	0.30212750214958806	0.5663023528277857	0.9256450320573955	0.2531991190633574	0.33314962978845747	0.44426024627633837	0.003915822572507786
0.0007692565636889243	0.0006252494996759915	0.0004801172732187235	0.00032231753956558066	0.00020113322782043847	7.479364648732803e-05	0.0019197603402560048	[1.1488242 1.30307047 1.38983448 1.38983448 1.30307047 1.1488242 ]	[0.91975929 1.12715117 1.13674457 1.06569241 0.94887991]	[0.719815 0.87406126 0.87406126 0.719815 ]	[0.51968887 0.57412602 0.50656032]	[0.30103738 0.36087134]	[0.12090998]	0.7443645726161955	2.196019146550628	0.23934401877372063	0.6856764876455468	0.9347999988004982	0.3111111391722434	0.3869303454736267	0.44912064354597786	0.0013558595336314282
6.750319116206218e-05	5.4762920112272284e-05	4.1901543872191164e-05	2.778942270519547e-05	1.7291287425243197e-05	6.427561237986835e-06	0.002719632084895991	[0.09609025 0.1111662 0.11956915 0.11956915 0.1111662 0.09609025]	[0.07643961 0.09672576 0.09780987 0.09087588 0.07954116]	[0.05989053 0.07496648 0.07496648 0.05989053]	[0.04343001 0.04829328 0.04204513]	[0.02471892 0.03044789]	[0.01007349]	0.888360920195795	2.8160221684790407	0.3930562137075347	0.6042099146545651	0.8787141946097677	0.22652503008456532	0.44689334866158803	0.42205627847425164	0.00011757989374884875
0.0011666270985200644	0.0009442900443062659	0.000718959162822138	0.00047300722198957473	0.0002892713307788543	9.86145593713812e-05	0.0027238017303668504	[1.25076346 1.44219552 1.54947734 1.54947734 1.44219552 1.25076346]	[0.99027257 1.24982927 1.26434301 1.17836535 1.03375378]	[0.77326289 0.96469494 0.96469494 0.77326289]	[0.5552675 0.61921209 0.5356672 ]	[0.31156582 0.3816164 ]	[0.11608236]	0.7532680088576348	3.2063736237020333	0.32582048416696585	0.6417173210977876	0.886836604562164	0.3011336895821865	0.44300439758888854	0.5318214445606649	0.0018439445406719596
0.00031114329164195055	0.000251453897211863	0.0001906046264556152	0.00012437817232625488	7.534833718802357e-05	2.477212847755121e-05	0.0030528693687337156	[0.29266619 0.33911817 0.3650447 0.3650447 0.33911817 0.29266619]	[0.23015259 0.29352238 0.29771062 0.27747632 0.24224993]	[0.17973633 0.22618831 0.22618831 0.17973633]	[0.12882661 0.14393388 0.12341423]	[0.07145983 0.08761177]	[0.02569008]	0.7254840666988361	3.24198485506218	0.19513326079599808	0.6220646649414813	0.873927869783286	0.30496475087140257	0.4433694961909295	0.5544959886625589	0.00043277095088933637
0.0005868048061871199	0.0004779150591170199	0.0003680764838739861	0.0002512703890010068	0.0001556433476242363	5.61129896982654e-05	0.0035694949968527326	[0.78798003 0.8629285 0.90542712 0.90542712 0.8629285 0.78798003]	[0.63439593 0.73562977 0.74021859 0.70664102 0.64905688]	[0.49547278 0.57042124 0.57042124 0.49547278]	[0.35512276 0.38468643 0.34848891]	[0.20909781 0.23770257]	[0.07912788]	0.8182929286214747	3.863041576644328	0.33711102526848113	0.6322449425435348	0.866239111140094	0.19181700979749178	0.2630421086584424	0.5163662240210943	0.0008175219786502617
0.0009066830764600982	0.0007388987753242213	0.0005701640260233797	0.000387480626027602	0.00024453560674922724	9.536827133683229e-05	0.002844781460811167	[0.86642182 0.97206556 1.03161728 1.03161728 0.97206556 0.86642182]	[0.69769478 0.83920017 0.84511815 0.79600181 0.71578433]	[0.5470573 0.65270103 0.65270103 0.5470573 ]	[0.39635639 0.43492107 0.38820219]	[0.23401965 0.27606597]	[0.09772104]	0.8634150168915707	2.6621854382300385	0.27946394120080936	0.5809097285949829	0.8806356538120291	0.33122794960634955	0.3485155626254657	0.38984939003671315	0.0008704625696351178
2.694539698167317e-05	2.163357607623253e-05	1.6196703527163113e-05	1.0125447211413896e-05	5.9956119401928604e-06	1.9574049172484217e-06	0.0027025953177813567	[0.0355247 0.04393956 0.04846233 0.04846233 0.04393956 0.0355247 ]	[0.02719649 0.03862189 0.03960574 0.03587944 0.02967865]	[0.02135044 0.0297653 0.0297653 0.02135044]	[0.01565778 0.0175574 0.01457875]	[0.0079715 0.01078572]	[0.00300815]	0.8011866299283622	2.8102879851658686	0.3000503483057004	0.6035392633842289	0.8501169998776007	0.23246675616386236	0.7031678111927591	0.4884383023296176	7.086320543141065e-05
0.000330931296515005	0.0002653012820460753	0.00019754525623138966	0.0001225679724399514	7.157743698864168e-05	2.1382270329108212e-05	0.0029335737758575293	[0.48627569 0.59871942 0.65971618 0.65971618 0.59871942 0.48627569]	[0.36983639 0.52406887 0.53802694 0.49016698 0.4063752 ]	[0.2899359 0.40237963 0.40237963 0.2899359 ]	[0.21041969 0.23769609 0.19434271]	[0.10656551 0.1421029 ]	[0.03649064]	0.8135322077918332	3.0219747403545782	0.31309916702553053	0.5868279482426522	0.8838197318674007	0.1928569813849144	0.6800845591623367	0.5717228204359119	0.001067975574228257
0.0016591780535368493	0.0013408632120766192	0.0010179163550047476	0.0006635620277146151	0.00040367993202833157	0.00013502148827100951	0.0030566803386019364	[1.42651228 1.66437262 1.79725392 1.79725392 1.66437262 1.42651228]	[1.12414788 1.44702835 1.46590144 1.35903907 1.18017993]	[0.87781553 1.11567587 1.11567587 0.87781553]	[0.63096909 0.70696319 0.60570136]	[0.34884484 0.43484902]	[0.12876426]	0.8353828838427928	2.969778146388918	0.26363867433246463	0.6078700864319682	0.8772233405881145	0.33122076020017543	0.4898741660004723	0.5393245379370206	0.0023124064734352696
0.002980259201603241	0.0024286391570568335	0.0018753410593403557	0.0012740884070857929	0.0008054154613045321	0.0003140299256290194	0.002488850901731823	[3.26107575 3.66586837 3.8948524 3.8948524 3.66586837 3.26107575]	[2.63037809 3.17077623 3.18979961 2.99838598 2.69162847]	[2.06093082 2.46572345 2.46572345 2.06093082]	[1.49243686 1.64265885 1.46458022]	[0.88087955 1.04630824]	[0.3691121]	0.8143341914635912	2.612855343635349	0.3068050855624106	0.6306601701373544	0.8409761008862005	0.3300455665227606	0.3796060006007471	0.40718562968532757	0.0037882332976747293
0.00012646938206316107	0.00010250622460479526	7.830408850795121e-05	5.1660685337384035e-05	3.205656501127533e-05	1.1830242925124557e-05	0.0021337922583636875	[0.13609125 0.15858826 0.17109133 0.17109133 0.15858826 0.13609125]	[0.10797275 0.13825501 0.13993504 0.12958551 0.1127202 ]	[0.0846017 0.10709872 0.10709872 0.0846017 ]	[0.06141448 0.06844687 0.0592987 ]	[0.0346531 0.04314386]	[0.01410336]	0.750469967270565	2.3864917299229855	0.2633006666920428	0.6486917575566397	0.8896032916297002	0.37955881006218795	0.4738935947513018	0.4239145747609472	0.00017489865422011175
0.00036982339379515764	0.0002985557585232894	0.00022584130902761676	0.00014640017763609353	8.838777709465178e-05	2.873806217330283e-05	0.002340379300322812	[0.5049023 0.59023491 0.63773532 0.63773532 0.59023491 0.5049023 ]	[0.39566647 0.51211194 0.52000992 0.48278561 0.41828977]	[0.30905394 0.39438654 0.39438654 0.30905394]	[0.2217672 0.24860061 0.21165074]	[0.12171495 0.15119741]	[0.04358847]	0.7938858764226259	2.564291212995897	0.2763522792627345	0.6858592375610126	0.8597194501548439	0.27199418776519513	0.4784435748763375	0.5571133885629863	0.0007990060573638719
0.0007276131322432412	0.0005786273266376654	0.0004161557284068071	0.0002454277398407504	0.00013107903247406538	1.8883218682561316e-05	0.0027177207684328446	[0.94230247 1.14397758 1.25608208 1.25608208 1.14397758 0.94230247]	[0.67997224 0.97555886 1.01673646 0.95571148 0.79686837]	[0.53453813 0.73621324 0.73621324 0.53453813]	[0.37135305 0.43060901 0.31891755]	[0.18178717 0.21498842]	[0.02807831]	0.7304037954679947	2.949844880333451	0.22070906097232798	0.6218982693282928	0.9057849404321985	0.23892428932440704	0.5896648620511493	0.8639372260593702	0.003003583007257571
0.0002376325820816816	0.00019290526473344217	0.00014768618765401053	9.858918351424797e-05	6.1071001223287e-05	2.206903598714228e-05	0.0024217888831392833	[0.33852873 0.38506468 0.41118537 0.41118537 0.38506468 0.33852873]	[0.26994696 0.33278522 0.33607311 0.31501797 0.27971878]	[0.21113701 0.25767296 0.25767296 0.21113701]	[0.15210196 0.16826114 0.14771339]	[0.08733841 0.10483752]	[0.03411383]	0.64698107902165	2.754652773008234	0.20138016758031757	0.5344053739553764	0.9237193928420003	0.25791500553526053	0.3858618918589966	0.4758938366379755	0.0004053866208420089
6.715434854692945e-05	5.466536540873528e-05	4.2060097150074275e-05	2.8555675507188648e-05	1.7761885786242716e-05	6.522744894939211e-06	0.0026948673897479987	[0.07872741 0.08730495 0.0921517 0.0921517 0.08730495 0.07872741]	[0.06324366 0.07481867 0.07536794 0.07150442 0.06494112]	[0.04945737 0.05803491 0.05803491 0.04945737]	[0.03555825 0.03880048 0.03479286]	[0.02086305 0.02413597]	[0.0081176]	0.8163514126883137	3.5024123643403366	0.43631472947842964	0.6986681972618535	0.9184804769421574	0.28788923184563114	0.2988650037974189	0.478085618709813	8.06042147224075e-05
0.0006167405911519848	0.0005005441344478795	0.00038361728370186815	0.00025450481372731075	0.00015933688534353505	6.089588352486734e-05	0.0027181500357799622	[0.65426147 0.76170158 0.82148806 0.82148806 0.76170158 0.65426147]	[0.5212738 0.6652902 0.67248095 0.62213577 0.54183066]	[0.40884299 0.51628309 0.51628309 0.40884299]	[0.29779852 0.3315639 0.28860944]	[0.16958291 0.21133035]	[0.07151232]	0.6871442100188984	3.194090185375281	0.26506807281471917	0.5804423746777062	0.9503086429850035	0.3024779092476579	0.4810387536727591	0.3808397272377209	0.0008147583926990928
4.8004755021679404e-05	3.879255046808786e-05	2.9384819016781087e-05	1.9185334458051058e-05	1.158684774950944e-05	3.747194509930955e-06	0.002929049590925407	[0.04481082 0.05170013 0.0555495 0.0555495 0.05170013 0.04481082]	[0.03521817 0.04464292 0.04528814 0.04232872 0.03708488]	[0.02749224 0.03438156 0.03438156 0.02749224]	[0.01965948 0.02193632 0.01882462]	[0.01091686 0.0132687 ]	[0.0038422]	0.8421292014988078	2.8309824246682216	0.20040322249953846	0.6808165643625244	0.9162985161236377	0.3214840040299405	0.4228525432700447	0.5712005073413853	6.517482226583207e-05
9.063642700614922e-05	7.287348797344886e-05	5.4538248379486194e-05	3.451993372954893e-05	2.0378867852650926e-05	6.07564300242869e-06	0.002478185746032154	[0.11732321 0.13999475 0.15249395 0.15249395 0.13999475 0.11732321]	[0.09033261 0.12156465 0.1242256 0.11478845 0.09761537]	[0.07062476 0.0932963 0.0932963 0.07062476]	[0.05062136 0.0571641 0.04739396]	[0.02678514 0.0339333 ]	[0.00889234]	0.7644678552090706	2.7685076942426767	0.33949851412974547	0.580165534985604	0.874142788545677	0.2661965620351184	0.5401055190654108	0.6037952042467751	0.00021595370093775354
0.00019656619448708785	0.00015805610058768437	0.00011900555004390356	7.499943083801605e-05	4.496654143805401e-05	1.563286244371723e-05	0.0030457085800286365	[0.17207829 0.21316253 0.2351843 0.2351843 0.21316253 0.17207829]	[0.13276143 0.18812454 0.1924464 0.1735456 0.14361926]	[0.1043024 0.14538665 0.14538665 0.1043024 ]	[0.07705926 0.08595311 0.07234124]	[0.03953328 0.05399194]	[0.01597206]	0.8091287602205064	3.5159711056907845	0.37297187203532667	0.6353225811442782	0.9289580341362146	0.31027673958746227	0.7271203431262665	0.42107969926558225	0.0003282304799451647
0.0011361655881508641	0.0009116496011734863	0.00068558167748453	0.000427002132918058	0.0002530837045164516	8.919149260667948e-05	0.004013882136015397	[0.65035484 0.8241326 0.91555662 0.91555662 0.8241326 0.65035484]	[0.49847321 0.73147955 0.75030766 0.66796173 0.54433446]	[0.39245283 0.56623059 0.56623059 0.39245283]	[0.29444212 0.32399335 0.27461635]	[0.14466543 0.20615688]	[0.06073368]	0.8355598071434449	3.870336706267638	0.3042835489263192	0.5450990024251511	0.8895547391073688	0.35325573333927146	0.8643759388703246	0.37259346601708976	0.0014531890029698302
0.00014050431600707005	0.00011492402753292065	8.921500194397145e-05	6.199501918366566e-05	3.918685810774903e-05	1.5488167074279885e-05	0.003039499355474623	[0.20060812 0.21705943 0.22640108 0.22640108 0.21705943 0.20060812]	[0.16282497 0.18486361 0.18568899 0.17813929 0.16548337]	[0.12770022 0.14415152 0.14415152 0.12770022]	[0.09234995 0.09904418 0.09114697]	[0.05587907 0.06249094]	[0.02298182]	0.7243154519426918	3.4121698198177426	0.278542842185636	0.5797309350399584	0.9250840898097971	0.21407875328736492	0.22545128125416045	0.3943686426807745	0.00015882223551837884
3.8215227304821754e-05	3.095007584342733e-05	2.3562727069577337e-05	1.5573989543501222e-05	9.49908423686603e-06	3.2028467423709594e-06	0.002822118521378766	[0.03780462 0.04309998 0.04607 0.04607 0.04309998 0.03780462]	[0.02993579 0.03714801 0.0375909 0.03527693 0.03124236]	[0.02337354 0.02866891 0.02866891 0.02337354]	[0.01673585 0.01856154 0.01614991]	[0.00946006 0.01133791]	[0.00344476]	0.8978553113669786	2.892969703279814	0.3568108740137044	0.6463871269782582	0.8946216913372703	0.31809911116252965	0.3847881832029607	0.5447179555963135	4.960075886401588e-05
0.0019859489193905467	0.0016087412097638308	0.0012276002331376155	0.000809557060953319	0.0004990014012371157	0.0001767270143743027	0.00284392756287916	[1.3865796 1.60510821 1.72738987 1.72738987 1.60510821 1.3865796 ]	[1.10041762 1.39537317 1.41082553 1.31081625 1.14644219]	[0.86028021 1.07880883 1.07880883 0.86028021]	[0.62053719 0.69224319 0.59979633]	[0.34959781 0.4317593 ]	[0.13593582]	0.7389823565379081	3.180599861497163	0.3547465245596365	0.5229866075781471	0.8571907937023372	0.44137784138649105	0.46254536919713424	0.48865590743419357	0.0019886775353591592
0.0003878169827807777	0.0003151297326661377	0.00024166216548339437	0.0001625312738881722	0.00010054437245888927	3.5988631210665606e-05	0.0029949750226639362	[0.53031205 0.59462203 0.63088601 0.63088601 0.59462203 0.53031205]	[0.4242216 0.51116245 0.51552856 0.48664053 0.43758547]	[0.33149501 0.39580499 0.39580499 0.33149501]	[0.23802639 0.26156854 0.232003 ]	[0.13788786 0.16207653]	[0.05274247]	0.721004976826714	3.6924497566862806	0.30323058382406703	0.682107710794763	0.8517943863431977	0.21997418317161244	0.3378581095142067	0.501830796084871	0.0006104263247227441
0.0005260429108458708	0.00042612065867169297	0.0003246059163175152	0.00021513194015527419	0.00013095774005696025	4.3505948927412895e-05	0.002326313554585666	[0.6515704 0.73805689 0.78672911 0.78672911 0.73805689 0.6515704 ]	[0.51683796 0.63470122 0.64163293 0.6038398 0.537851 ]	[0.40311855 0.48960504 0.48960504 0.40311855]	[0.28789068 0.31858794 0.27842523]	[0.1631305 0.19389461]	[0.05826388]	0.689964468216793	2.770510772437227	0.27740938660581416	0.6011789065156986	0.8979661595458694	0.3099138708233905	0.3693445752272026	0.5686178965657568	0.0008810975154809661
0.0004635240718764785	0.0003737602248014931	0.0002822622222816424	0.00018139028876612616	0.00010943530889525948	3.60837825862335e-05	0.0031118784621063608	[0.6108903 0.72626171 0.79001355 0.79001355 0.72626171 0.6108903 ]	[0.47671384 0.63367797 0.64455137 0.59344594 0.50702084]	[0.37284437 0.48821579 0.48821579 0.37284437]	[0.2692017 0.30270709 0.25570053]	[0.14537367 0.18556325]	[0.05360225]	0.8518526924851957	3.0467565566692594	0.366991705090254	0.498032609880701	0.9451616573939664	0.20886539044524965	0.5472361305024008	0.5277194449913413	0.001036909318886926
0.0016946128240641167	0.0013775038193516408	0.0010588026917507517	0.0007119374189878013	0.0004442132504212684	0.00016371668310630793	0.0029384239171514268	[2.96591732 3.35449457 3.57409794 3.57409794 3.35449457 2.96591732]	[2.3803732 2.90142237 2.92172169 2.73992758 2.446013 ]	[1.86046887 2.24904612 2.24904612 1.86046887]	[1.34046598 1.48180646 1.31056154]	[0.77722676 0.93189913]	[0.30942732]	0.8368502853825174	2.9395449929598576	0.29627740885414827	0.6087530722770625	0.874764540731876	0.1738520689469205	0.39839454921780093	0.4780695321698673	0.003936715617459348
0.001508700557012827	0.0012078040165468822	0.0008976207256431355	0.0005527492929094313	0.00031954234656511723	9.026255791606938e-05	0.0028039128722684376	[1.49475396 1.85066404 2.04504695 2.04504695 1.85066404 1.49475396]	[1.13361806 1.6236311 1.66532323 1.51228954 1.2491332 ]	[0.8879973 1.24390738 1.24390738 0.8879973 ]	[0.64334805 0.72876629 0.59139836]	[0.32016606 0.43216735]	[0.10439333]	0.8682086270455499	2.6980464972389075	0.28171520703075914	0.6305777697774814	0.8487118208606358	0.2977353625317329	0.7350051169812808	0.6083357922974442	0.003927113875273359
0.000832262982151243	0.0006735990465862307	0.00051226739509439	0.0003376824731404467	0.000205170976088794	6.767357537149374e-05	0.0032835892629028873	[0.72941725 0.83249453 0.89038944 0.89038944 0.83249453 0.72941725]	[0.5770411 0.71756273 0.72605102 0.6809821 0.60252317]	[0.45014703 0.55322431 0.55322431 0.45014703]	[0.32168283 0.35734935 0.31021336]	[0.1809555 0.21741568]	[0.06454674]	0.8238338629534984	3.421159815027392	0.2904230151888927	0.635870931195126	0.9265254362580746	0.3082875918134018	0.3961269457512222	0.5687582754722873	0.0010346514976349098
7.337900268117644e-05	5.9608237527007275e-05	4.571891491887779e-05	3.0544657692017185e-05	1.9082181766364985e-05	7.18187903875551e-06	0.0028696864195952164	[0.08257668 0.09461019 0.10134163 0.10134163 0.09461019 0.08257668]	[0.06593229 0.0821107 0.08292639 0.07738515 0.06830634]	[0.05166195 0.06369546 0.06369546 0.05166195]	[0.03743107 0.04147037 0.03636834]	[0.02155249 0.02617676]	[0.00882425]	0.8822656471777496	2.8626292994679274	0.31508212710402844	0.6405129495738836	0.9088504154439128	0.27383303060151776	0.4124559089735718	0.4154854497382612	9.437621178775107e-05
0.0007731128480974198	0.0006235373091567945	0.0004703006490482722	0.0003039522331258721	0.0001816415074180268	5.574497388217217e-05	0.003820999670382977	[0.61180784 0.71130594 0.76687081 0.76687081 0.71130594 0.61180784]	[0.47795735 0.61466537 0.62452336 0.58232156 0.50667033]	[0.37281984 0.47231793 0.47231793 0.37281984]	[0.26586326 0.2980847 0.25298774]	[0.14532171 0.1782526 ]	[0.04878068]	0.8645375181573077	3.5870582294598523	0.26760432482541535	0.6072440116697252	0.863271497854318	0.2887625822729792	0.4555010699129145	0.6094509049740541	0.0010148552927042682
0.00014733896883049888	0.00011872234578093095	8.919297292306084e-05	5.7595424856526635e-05	3.385416597508179e-05	9.41229030015282e-06	0.0024011092967987147	[0.16020815 0.18347003 0.19651987 0.19651987 0.18347003 0.16020815]	[0.12467171 0.15708095 0.1597594 0.15051943 0.13259505]	[0.09705861 0.12032048 0.12032048 0.09705861]	[0.06851108 0.07647849 0.06495551]	[0.03741574 0.0443754 ]	[0.0111705]	0.7661233130845971	2.5846677048443003	0.31258390005929876	0.5572290455707295	0.9175310354529377	0.33882137177205857	0.38856350447096943	0.6825068789863661	0.00026404016393531904
0.0010632317646387438	0.0008502072589026563	0.000631979662923025	0.00038580184685446905	0.00022248394454100985	6.935522226403414e-05	0.003181161755470143	[0.73796494 0.9392054 1.04549845 1.04549845 0.9392054 0.73796494]	[0.55570005 0.82907343 0.85493308 0.76517716 0.61953248]	[0.43726759 0.63850806 0.63850806 0.43726759]	[0.32465862 0.36066377 0.29690833]	[0.15512144 0.22030451]	[0.05748942]	0.7533185385651906	3.561025664526678	0.28060239450263424	0.6295982464976287	0.9088463843591653	0.36615543724684335	0.8611170641082858	0.49491888760671193	0.0019108676368614775
7.389923646514555e-06	5.939668546787852e-06	4.447663628484959e-06	2.803490276251769e-06	1.6614781727018836e-06	5.18990272864064e-07	0.0028879055008763327	[0.00938835 0.01136647 0.01244675 0.01244675 0.01136647 0.00938835]	[0.00721723 0.00992398 0.01015342 0.00930669 0.00782366]	[0.00565254 0.00763065 0.00763065 0.00565254]	[0.00408878 0.00461186 0.00382212]	[0.00213751 0.00278144]	[0.00075478]	0.864244270814896	2.9906618553750506	0.36145250023045616	0.5974272346219153	0.9323810823075039	0.2298880661738712	0.6014448242716989	0.5526093887030201	1.7543058540056244e-05
0.004280399261872937	0.0034609185545038533	0.0026364297373201095	0.0017212975206066523	0.0010558980307762732	0.00036427675305901464	0.0031341335408239944	[2.98288515 3.50444405 3.79684334 3.79684334 3.50444405 2.98288515]	[2.36273003 3.06555253 3.09741402 2.85234872 2.46471943]	[1.84456431 2.36612321 2.36612321 1.84456431]	[1.33128474 1.49601663 1.284417 ]	[0.73585939 0.93586932]	[0.28330775]	0.7512997493171797	3.1049934507164973	0.24411721097836314	0.5008777052403903	0.9143870590436912	0.39610975569317913	0.5521434274365237	0.5116777182116908	0.005436614464456029
0.0013905730183958348	0.0011249685750592616	0.0008565988136477877	0.0005598052681042799	0.00034453621909084404	0.00012287218823940312	0.002892795841797017	[1.11173273 1.30809554 1.41716428 1.41716428 1.30809554 1.11173273]	[0.8782705 1.1430442 1.15789225 1.06746249 0.92087159]	[0.68740936 0.88377217 0.88377217 0.68740936]	[0.49840196 0.55802644 0.47930731]	[0.27653192 0.34992439]	[0.109747]	0.7994101910292059	3.346029721291142	0.34316096925100875	0.6764629720167495	0.8649046076868349	0.3736828499082179	0.5229299497937006	0.46100171992929084	0.0016792105934253013
0.0033142371530424522	0.0026694491003763877	0.0020133420789182005	0.0012975640438997477	0.0007672196396201257	0.00021453235764940776	0.0030075671002541935	[2.99420211 3.46711715 3.73473296 3.73473296 3.46711715 2.99420211]	[2.34662653 2.99694802 3.03291742 2.82522546 2.46979302]	[1.82221743 2.29513248 2.29513248 1.82221743]	[1.28811334 1.44955994 1.23113039]	[0.69687279 0.8584729 ]	[0.21364031]	0.7138869583402454	3.428161836309246	0.33055010781147426	0.5200990148006173	0.9073885303527932	0.32236977370107067	0.49425163288747787	0.689304428920432	0.006734809809465006
0.0007390261320367154	0.0006047244346957644	0.0004699376038197664	0.0003255105977474251	0.00020830784290554928	8.606513718865622e-05	0.0019734898865533157	[1.08589637 1.19373423 1.25480919 1.25480919 1.19373423 1.08589637]	[0.88144574 1.02531359 1.03041819 0.97993681 0.89753537]	[0.69308474 0.80092259 0.80092259 0.69308474]	[0.50433405 0.54638025 0.49706227]	[0.30612775 0.35035779]	[0.13323858]	0.754176767250642	2.311521436901375	0.36223332069481995	0.5950217451892998	0.8689037107528306	0.31602570714267386	0.28394925831988627	0.3062305963682316	0.0008653349158715137
5.259863458138216e-05	4.176490315036992e-05	2.9921376147435004e-05	1.7326694530839558e-05	9.298611745963895e-06	1.795838197802526e-06	0.00295826007753958	[0.07629201 0.09669931 0.10762264 0.10762264 0.09669931 0.07629201]	[0.05415699 0.08327218 0.08761055 0.08090307 0.06498782]	[0.04285279 0.06326009 0.06326009 0.04285279]	[0.03063377 0.03533242 0.02593749]	[0.01427264 0.01841711]	[0.0031013]	0.8157914347073364	3.0539831139888025	0.3019083989671645	0.6134696104177686	0.8590578951965647	0.18899353977974262	0.7336831147827549	0.7675720502997088	0.00023445146286349042
0.004751106919664742	0.00386824686909496	0.0029834281543547926	0.0020115909156274998	0.0012760076679368074	0.000506346003415752	0.004352150433690956	[2.81828369 3.22320262 3.45103745 3.45103745 3.22320262 2.81828369]	[2.26704286 2.80717159 2.8275066 2.63443212 2.32996264]	[1.77872181 2.18364074 2.18364074 1.77872181]	[1.29464507 1.43508112 1.26612125]	[0.75747937 0.92248056]	[0.32747353]	0.9265206270561867	3.8663386778582365	0.2692181569808109	0.6114232477210373	0.9164969832528607	0.34302622337288796	0.441431911430136	0.3573891461788965	0.0033672425811794794
0.0017445045126279252	0.0014180715188495422	0.0010893177246217793	0.0007316125658168775	0.0004569444787613041	0.0001703374222884781	0.0030395557392937653	[1.50946058 1.71226811 1.82642317 1.82642317 1.71226811 1.50946058]	[1.20921086 1.48166673 1.49385944 1.40004098 1.24654519]	[0.94629547 1.14910299 1.14910299 0.94629547]	[0.68330763 0.75510727 0.666448 ]	[0.39606986 0.4752598 ]	[0.15955569]	0.7981493718393454	2.966056023221606	0.2121753272443325	0.5980560098522905	0.9462645595267895	0.33911553391672294	0.3914711439837082	0.44855199548544056	0.0018125219884796643
0.0009680467731518518	0.0007816652271565006	0.0005910075202426783	0.0003854130232821958	0.00023047891480813162	7.018171436311197e-05	0.002921377496871719	[0.74040924 0.84784568 0.90817638 0.90817638 0.84784568 0.74040924]	[0.58130647 0.72912494 0.73933797 0.69403435 0.61195288]	[0.4528501 0.56028654 0.56028654 0.4528501 ]	[0.32169339 0.35858049 0.3078969 ]	[0.17803633 0.21362729]	[0.05858537]	0.7539528446600566	3.2745690048836233	0.29449127476528675	0.6199836290618232	0.887877083496946	0.39591973775546085	0.4031902247611649	0.6291849774715703	0.0011706625994347356
0.0005916132135335167	0.00047861229592306085	0.0003652323368588632	0.00023765910519051923	0.0001476701644255134	5.663629570852012e-05	0.0023822116568457783	[0.67178177 0.80915475 0.88424651 0.88424651 0.80915475 0.67178177]	[0.53028305 0.71392764 0.7243138 0.65870458 0.55812068]	[0.41662196 0.55399494 0.55399494 0.41662196]	[0.30709434 0.34275352 0.29478639]	[0.16810784 0.22091795]	[0.07329319]	0.7676655225552373	2.702337919256319	0.31619039119415093	0.6209165741393253	0.9262156208028827	0.3131921555993122	0.6248688802466693	0.33475623748675887	0.0010003577910360608
0.000688624491150538	0.0005585394612337886	0.0004270957923233216	0.00028364286461525956	0.00017551137626814253	6.31538375801998e-05	0.002318078110198958	[0.88604346 1.01629741 1.08929737 1.08929737 1.01629741 0.88604346]	[0.7052573 0.88100016 0.89012375 0.83075301 0.73235876]	[0.5515726 0.68182654 0.68182654 0.5515726 ]	[0.39775441 0.44180312 0.38556864]	[0.22664827 0.27579916]	[0.08881131]	0.7993841135651765	2.3250940398599242	0.25855249580507444	0.598259158719692	0.8714776345427004	0.29618525364115006	0.4220789844087274	0.4765136755926902	0.0011479698751545376
9.630863735350354e-05	7.760511956219306e-05	5.845382908832725e-05	3.743371496078903e-05	2.245395798322167e-05	7.226154464753821e-06	0.003339892201274922	[0.07735183 0.0919274 0.0999683 0.0999683 0.0919274 0.07735183]	[0.06012484 0.08003247 0.08153879 0.07522914 0.06425438]	[0.04702739 0.06160296 0.06160296 0.04702739]	[0.03388156 0.03811471 0.03205126]	[0.01822691 0.02313857]	[0.00653937]	0.7426685355166246	3.5288859214299038	0.29394432535996945	0.5150532507294664	0.9127101934889778	0.31944727387084404	0.5324205950749784	0.5469887432086846	0.00012939749500608217
2.5938152760409165e-05	2.0907439081078244e-05	1.5784535503476428e-05	1.0102844611825657e-05	6.107709340280619e-06	2.0789058988321782e-06	0.0031056870662121423	[0.02677005 0.03220212 0.03517493 0.03517493 0.03220212 0.02677005]	[0.02083627 0.02819927 0.02873408 0.02630275 0.02226013]	[0.01632635 0.02175843 0.02175843 0.01632635]	[0.01187551 0.01333424 0.01124834]	[0.00635225 0.00825623]	[0.00244256]	0.8034387078097351	3.1144335182169325	0.35016196567497493	0.4836257521781308	0.9020288479492221	0.264601650290103	0.5878527567816666	0.4802783332992045	4.44290277199084e-05
0.0076285770437612985	0.006179957395268299	0.004743846287600839	0.003142778608736795	0.001944368804236069	0.0006647954235317256	0.003353295257047552	[6.14970793 7.09504573 7.63552993 7.63552993 7.09504573 6.14970793]	[4.94730341 6.20455798 6.21928081 5.74296812 5.04537559]	[3.84297107 4.78830886 4.78830886 3.84297107]	[2.75274202 3.09548835 2.704189 ]	[1.55024916 1.95670628]	[0.58901018]	0.883930009922038	3.088035177382607	0.2662396053325433	0.6045110776643902	0.8948001860397548	0.3249776237825426	0.5592215215330939	0.5692652963952952	0.014335167035800294
0.001741296565591708	0.0014051988661383233	0.0010673687409266607	0.000686776503555457	0.0004204488893443033	0.000150704714036508	0.002701820098944973	[1.94758759 2.35919915 2.58544567 2.58544567 2.35919915 1.94758759]	[1.5292879 2.08234849 2.11308493 1.91775762 1.61667589]	[1.19837619 1.60998775 1.60998775 1.19837619]	[0.87820509 0.98562013 0.83879451]	[0.47058904 0.62603845]	[0.19308829]	0.7867570232964086	2.5465936040926693	0.24565794651512257	0.489307395659771	0.9292581816961956	0.27891669516246076	0.6686618505400703	0.4238197716856798	0.0036357092272427715
0.0015072459927577548	0.001224914161562219	0.0009403567541045764	0.0006315249885817947	0.0003931030838602497	0.0001442734870896703	0.003453061066902163	[1.54261746 1.74436866 1.85805515 1.85805515 1.74436866 1.54261746]	[1.23530303 1.50674949 1.51906996 1.42631168 1.27332752]	[0.9660131 1.1677643 1.1677643 0.9660131]	[0.6960448 0.76836995 0.67885882]	[0.40302385 0.48121568]	[0.15941647]	0.8780855753591866	3.394612211787644	0.31361847776874313	0.6176609004522193	0.9130812572876313	0.25305162252943275	0.3795991068054782	0.47186674726679134	0.0018797493175135632
0.002121697079968352	0.001706613967443111	0.0012870451740726802	0.0008141990928952501	0.0004883607202311022	0.00016277688855255288	0.002998875040848883	[1.89228319 2.32089768 2.55545916 2.55545916 2.32089768 1.89228319]	[1.46891665 2.04867586 2.08577917 1.8864593 1.57374792]	[1.15038138 1.57899587 1.57899587 1.15038138]	[0.84165966 0.94649591 0.79428894]	[0.43623496 0.59040346]	[0.16809419]	0.8616070528188319	2.736565182062106	0.27905686333931934	0.5390985766640689	0.9004578221967905	0.31177529622476857	0.7201514166712962	0.4858443566011642	0.004153379790326049
0.0007827650086698127	0.0006340356676650014	0.0004840388494066814	0.00031813042709000325	0.0001972038274031201	7.251905144727077e-05	0.0035164285158651447	[0.90404311 1.06040103 1.14725195 1.14725195 1.06040103 0.90404311]	[0.71657757 0.92683432 0.93813661 0.8655318 0.74882661]	[0.56136107 0.71771899 0.71771899 0.56136107]	[0.40797536 0.45581783 0.39354851]	[0.22857742 0.28800528]	[0.09331679]	0.8269670654681376	3.1232498562682203	0.17374448657842825	0.5688742921008144	0.9170984293955285	0.21337844537705458	0.5100443938835768	0.42609361998973744	0.0012655380929229194
0.0006206424573355679	0.0004944036796448987	0.0003637050039299628	0.00021672327262724222	0.00012104908517142394	3.483367644986578e-05	0.0022850412210423943	[0.77776088 1.00915075 1.12955658 1.12955658 1.00915075 0.77776088]	[0.57312868 0.88916052 0.92414129 0.82420239 0.65698756]	[0.45235535 0.68374522 0.68374522 0.45235535]	[0.33796338 0.37279277 0.30176397]	[0.15263007 0.22220139]	[0.0529855]	0.8672707601737841	2.4703905147726815	0.39028366871927506	0.6179022306909904	0.9258228922915248	0.2777846885683598	0.9549225475024493	0.5346969123203629	0.002405716412959768
0.001027955982875943	0.0008323669360108111	0.0006345254122589073	0.0004175606147113949	0.0002568192470701858	9.024771349694602e-05	0.002250254099728386	[1.18804252 1.3775689 1.48350961 1.48350961 1.3775689 1.18804252]	[0.94142498 1.19753015 1.21146712 1.1251738 0.98257882]	[0.73596128 0.92548766 0.92548766 0.73596128]	[0.5307059 0.59236847 0.51219052]	[0.29801341 0.36859772]	[0.1150706]	0.7667739752957745	2.4142021041116806	0.2917306434746053	0.5862198644012119	0.8918659998591817	0.33651180798077474	0.4652811456407222	0.4941193091974232	0.0017147040911325694
0.0002969094044554696	0.00024004390639145124	0.00018196521810743996	0.00011950994338680122	7.183176776500467e-05	2.244733132621264e-05	0.002323386666232769	[0.37524294 0.42651187 0.45533222 0.45533222 0.42651187 0.37524294]	[0.29572001 0.36614453 0.37088792 0.34920801 0.30995423]	[0.2304313 0.28170023 0.28170023 0.2304313 ]	[0.16383071 0.18180926 0.15742928]	[0.09160151 0.10880725]	[0.03076437]	0.723749380491812	2.471584412180139	0.2120174165424455	0.6043075790610474	0.8535837761132282	0.3032181701760076	0.37367494853022043	0.6138996632150918	0.0005442067008621133
0.0023196699654155386	0.0018710999574762643	0.0014151752330847905	0.0009143605689730199	0.0005499540993222707	0.00017333340413256123	0.0024953574833357834	[2.0364316 2.38757532 2.58415581 2.58415581 2.38757532 2.0364316 ]	[1.597399 2.07619318 2.10458639 1.94799629 1.68451265]	[1.24548004 1.59662376 1.59662376 1.24548004]	[0.89154325 1.00301889 0.85192653]	[0.48540617 0.60946538]	[0.16951267]	0.7637784072298295	2.8256696664063474	0.28539574763195596	0.6707332303652767	0.8468846182051369	0.3956465287329546	0.5189659048734993	0.5899691267787928	0.0038335054262099147
0.0007195823580249638	0.0005766329519222386	0.000429654069862215	0.00026583451288474753	0.00015514841571151182	4.7074009600563193e-05	0.002983706543542755	[0.82892973 1.02917738 1.13740264 1.13740264 1.02917738 0.82892973]	[0.63023568 0.9040039 0.92799388 0.84082247 0.69304154]	[0.49434749 0.69459514 0.69459514 0.49434749]	[0.3607587 0.40643027 0.33304218]	[0.18046985 0.24512496]	[0.06343272]	0.7320805758107276	3.07787052543032	0.2646704450658029	0.506607888075416	0.8728865300682309	0.24014401754565443	0.7323014108038357	0.5507599593496527	0.001935585490368006
0.0014388175699027114	0.0011695128967949952	0.000900556414618117	0.0005991626371111189	0.00038158217890526614	0.00015743698065762474	0.002518688835401432	[1.60038245 1.89083132 2.05154854 2.05154854 1.89083132 1.60038245]	[1.28023749 1.66644007 1.6833963 1.54212629 1.32798393]	[1.00783897 1.29828784 1.29828784 1.00783897]	[0.74384322 0.82847009 0.72250122]	[0.42551871 0.54313234]	[0.1963221]	0.7483465135464697	2.5341524890118365	0.20788256833980095	0.5675023014145212	0.8939836865999208	0.30741359481231206	0.5639155523389975	0.2430303642668522	0.001976433372411731
0.0014510368239962013	0.0011672587448187423	0.000875833623046641	0.000561983428452495	0.0003269089271930749	8.295121207777102e-05	0.003223299027655058	[2.35601775 2.7046511 2.90195317 2.90195317 2.7046511 2.35601775]	[1.83401375 2.31993737 2.35375949 2.21046426 1.94511432]	[1.42311033 1.77174368 1.77174368 1.42311033]	[0.99831061 1.12034076 0.9474289 ]	[0.53746511 0.64465933]	[0.14734735]	0.9153798825846156	3.1415215341522007	0.3665991471540294	0.5955443352631151	0.9003061102750886	0.16863194365526285	0.44324405683798657	0.7411180505389113	0.00522235696640132
0.0007129909423792987	0.0005767288041790091	0.0004381905781857519	0.00028778716208823857	0.00017468139330414957	5.737804024183188e-05	0.0020712748411820443	[1.0010197 1.14893636 1.23193423 1.23193423 1.14893636 1.0010197 ]	[0.79073073 0.99228676 1.00441844 0.93942605 0.82714329]	[0.61685432 0.76477097 0.76477097 0.61685432]	[0.44109069 0.49137682 0.4246869 ]	[0.24677583 0.2992094 ]	[0.08809741]	0.7689915073282023	2.3093632073236554	0.3155363447696865	0.5989493202798379	0.9369252090824362	0.3036021741838748	0.4199541462111418	0.5691467897730357	0.0014919064358932489
0.0011261419258648115	0.0009176250648462068	0.0007080869688830441	0.00048056358940304307	0.00030370152804892113	0.00011898329992115056	0.002916438277779837	[1.41513626 1.5935537 1.69410696 1.69410696 1.5935537 1.41513626]	[1.1395016 1.37821689 1.38791303 1.30445361 1.16924018]	[0.89360552 1.07202296 1.07202296 0.89360552]	[0.64802762 0.71261071 0.63460701]	[0.38212326 0.45361219]	[0.16083888]	0.7278856123654809	3.290500621860151	0.2559173002671546	0.6265544305985692	0.9036763909086073	0.24490757734961205	0.3668784546932847	0.3831947927296768	0.0014763656710801288
0.0029620261716816775	0.002400623801963147	0.0018349206148107222	0.0012162340832268066	0.0007488766907614594	0.0002602649190251266	0.0027397481855030398	[2.76964859 3.17323052 3.40078449 3.40078449 3.17323052 2.76964859]	[2.20711616 2.75117988 2.77522837 2.58852519 2.28457426]	[1.72204183 2.12562376 2.12562376 1.72204183]	[1.23642391 1.37693174 1.20105825]	[0.70072474 0.85594815]	[0.2657577]	0.7900346887458991	2.972480138554366	0.3462317407669	0.5623389167215811	0.9317495215012306	0.34512717679802457	0.44448414591748847	0.53039223971839	0.004301379533724184
0.0016290110237901572	0.0013127051781566233	0.000993278567140337	0.0006340026905343959	0.0003847637592093289	0.0001354172799312217	0.0036643244677654614	[1.07137522 1.30699332 1.43537594 1.43537594 1.30699332 1.07137522]	[0.8353189 1.1526669 1.17341286 1.06358433 0.89114206]	[0.65508573 0.89070383 0.89070383 0.65508573]	[0.48082126 0.53885028 0.45603843]	[0.25377868 0.33980298]	[0.10262273]	0.8398391965993526	3.496048312521787	0.2716165545687385	0.5751676547752339	0.9010461919748712	0.3476935375836938	0.6783107873769879	0.4314483765478082	0.001987074610058477
4.5803980080477904e-05	3.67083805402895e-05	2.7190677247743782e-05	1.688375257674133e-05	9.731125825850363e-06	2.575136566207564e-06	0.002220340442135968	[0.05838658 0.0702756 0.07681086 0.07681086 0.0702756 0.05838658]	[0.0442191 0.06080794 0.06248833 0.05785497 0.04876388]	[0.03459639 0.04648541 0.04648541 0.03459639]	[0.02465201 0.02800624 0.02264313]	[0.01271262 0.01605298]	[0.00373933]	0.824487490866327	2.379447835009082	0.37851090057511394	0.5679790035081482	0.8981324207529563	0.2994655706653045	0.5592774283895512	0.6710142546584604	0.00012198034732332732
0.002543031347363619	0.002062484911281567	0.00157790437132832	0.0010457837188404817	0.0006495689980890799	0.00023820255917180033	0.004097441399333137	[1.23184455 1.42414942 1.53169635 1.53169635 1.42414942 1.23184455]	[0.98055201 1.23927182 1.25220209 1.16326361 1.01876522]	[0.76747268 0.95977756 0.95977756 0.76747268]	[0.55542031 0.61851959 0.53823082]	[0.31558879 0.38927772]	[0.12697294]	0.8862099707133492	3.719704236997499	0.2214383027948703	0.6461314205245016	0.8921334930553017	0.44206131753391237	0.45787233153344686	0.44782202304570895	0.0016443276993154715
0.0008239786201805363	0.0006666831149613308	0.000508230889116793	0.00033164163704509314	0.00020522551957599425	7.589368894480977e-05	0.003088035636149088	[0.91736975 1.09060478 1.1862068 1.1862068 1.09060478 0.91736975]	[0.72471101 0.95733305 0.97031803 0.88915684 0.76086799]	[0.56820925 0.74144428 0.74144428 0.56820925]	[0.41497433 0.46435751 0.39885699]	[0.22923907 0.29500525]	[0.09523382]	0.8649466145658448	2.7216155454011903	0.2547945512847286	0.5242123220653969	0.906605578799602	0.24916795206272302	0.5664259159676354	0.4031337895896935	0.0013666099220922526
0.0008821915218345494	0.0007145287423902007	0.0005441057224307175	0.0003611571600056682	0.00021874376671383134	7.066349142510632e-05	0.00235859808576653	[0.92153131 1.03642561 1.10125646 1.10125646 1.03642561 0.92153131]	[0.73126569 0.88827879 0.89754667 0.84786431 0.75994031]	[0.56967469 0.68456899 0.68456899 0.56967469]	[0.40540628 0.44729843 0.39245616]	[0.22977198 0.2700799 ]	[0.07932022]	0.6949118714424531	2.810247673873113	0.287207851040445	0.5878131148155359	0.9429891354904388	0.36468447655019853	0.3470988369033039	0.6008424919348585	0.0012753303069054436
0.0006757840807721453	0.0005448152799946885	0.00041124336156504607	0.00026403475922114663	0.0001590968242644106	5.2160119328710415e-05	0.003113190627003703	[0.61633319 0.73298835 0.79744742 0.79744742 0.73298835 0.61633319]	[0.48063031 0.63943927 0.65054389 0.59900045 0.51158347]	[0.37588059 0.49253575 0.49253575 0.37588059]	[0.2712826 0.30513769 0.25749281]	[0.14629102 0.18674991]	[0.05363618]	0.7107267911860933	3.5124478609606524	0.2678737087600138	0.5803437592582498	0.9006578454043249	0.3016025747407017	0.5481273358510225	0.5326400115519817	0.0010552248586825049
0.00014804392009019345	0.00011979628443664377	9.102030959788024e-05	5.995682023829478e-05	3.633745307813773e-05	1.186367951828545e-05	0.0025545471630582617	[0.26372913 0.3006008 0.32129804 0.32129804 0.3006008 0.26372913]	[0.20835884 0.25874795 0.26196184 0.24604856 0.21791037]	[0.16254009 0.19941176 0.19941176 0.16254009]	[0.11604019 0.12880932 0.11175077]	[0.06522318 0.07802 ]	[0.02297323]	0.7507419701118865	2.70618511036631	0.2502465024088628	0.5920333630796802	0.8943246323515563	0.1951836516033109	0.38449734577038597	0.5755159265167297	0.00036513681010430255
3.408114009760707e-05	2.77759580655983e-05	2.1433867302340108e-05	1.4556882133342952e-05	9.203102047438367e-06	3.6238535606845155e-06	0.002727704186116054	[0.03973001 0.04470537 0.0475042 0.0475042 0.04470537 0.03973001]	[0.03197747 0.03864114 0.03893004 0.03661683 0.03284415]	[0.02509162 0.03006699 0.03006699 0.02509162]	[0.01821134 0.01999566 0.01782184]	[0.01075172 0.01272589]	[0.00454123]	0.7486696634945761	3.3647973280327594	0.3392692032208796	0.6630845090861887	0.9312140463295454	0.28246189488999884	0.3524326596864507	0.3662105137567672	3.812672120765891e-05
0.0007581397568012163	0.0006160652738331059	0.00047266415661556126	0.0003172179352865556	0.00019728242121478979	7.236877454681004e-05	0.002977643536356987	[0.66510671 0.75231334 0.80137008 0.80137008 0.75231334 0.66510671]	[0.53198548 0.64950687 0.6552373 0.61549354 0.54928869]	[0.41616746 0.50337409 0.50337409 0.41616746]	[0.29994217 0.33091637 0.29215278]	[0.17356276 0.20690169]	[0.06855831]	0.7944524980502463	3.0091290224700242	0.3321385633099554	0.5049746403370903	0.8868498384868039	0.3422775787148401	0.3708981091441915	0.46555989110346074	0.0007713848187303869
0.0029288449820018096	0.0023642272785640997	0.0017935946026547685	0.001159368125576197	0.000705881370491125	0.00023995706363100949	0.0033630384400735796	[2.01552941 2.39573337 2.6070814 2.6070814 2.39573337 2.01552941]	[1.58445716 2.09853419 2.12716255 1.95171297 1.66948363]	[1.23841138 1.61861534 1.61861534 1.23841138]	[0.89620261 1.00825649 0.8576573 ]	[0.48712251 0.6275024 ]	[0.18612887]	0.8369658301380802	3.244905539225695	0.2837506511982725	0.5744760927066586	0.8844401989938949	0.37012464318771565	0.5796775942162213	0.5065877956887626	0.0036766547654927635
0.002337356574222561	0.0019065379533931993	0.0014733576362504271	0.0010121651250613497	0.0006324864591355226	0.00023650864188480116	0.002183447600284756	[2.3662215 2.58403141 2.70776056 2.70776056 2.58403141 2.3662215 ]	[1.91288211 2.20508057 2.21601605 2.11595019 1.94886554]	[1.49552616 1.71333607 1.71333607 1.49552616]	[1.0752814 1.16281962 1.05894393]	[0.63929226 0.72623739]	[0.25083036]	0.813324686847167	2.1830727137260864	0.25207145648150653	0.6190399431947806	0.8966371288922701	0.41695019460913263	0.26732272277352254	0.48687017201932625	0.002464823699707435
0.0009034924469142194	0.0007297961326565583	0.0005544298719732284	0.0003588054585098985	0.00022000198892794208	7.860474861881751e-05	0.002993592052827685	[1.0958053 1.31112682 1.42975426 1.42975426 1.31112682 1.0958053 ]	[0.86138477 1.15136993 1.16857353 1.06855208 0.90928822]	[0.67486769 0.89018921 0.89018921 0.67486769]	[0.49214676 0.55195109 0.47076446]	[0.26777839 0.34784785]	[0.10804943]	0.8533763073249663	3.0014338264935176	0.29856100546770126	0.6264597717251977	0.9056995792048691	0.23463549883208557	0.5930663488510796	0.43893416909346494	0.0017976743997089616
0.0003263677050427286	0.00026130903090820144	0.00019458096508531356	0.00011964881024609052	6.964436622990911e-05	2.2170910424298626e-05	0.003066338131994224	[0.22052287 0.27828752 0.30887155 0.30887155 0.27828752 0.22052287]	[0.166769 0.24518378 0.25261994 0.22705535 0.18492141]	[0.13116754 0.18893218 0.18893218 0.13116754]	[0.09703697 0.10814282 0.08921081]	[0.04738765 0.06618609]	[0.01776064]	0.8249978949971238	3.3428388436234417	0.36586373814503026	0.6031174386558532	0.9124284999234443	0.39306545036984997	0.801325115481139	0.4867853061983293	0.0005085760088059809
0.00014837429977816721	0.00011983309743698832	9.096445220426648e-05	5.878829011644831e-05	3.602751753284525e-05	1.2978871855441887e-05	0.0026818860612374032	[0.17761971 0.21304534 0.23245324 0.23245324 0.21304534 0.17761971]	[0.13931971 0.18703079 0.19010647 0.17377427 0.1475584 ]	[0.1092584 0.14468403 0.14468403 0.1092584 ]	[0.07984913 0.08939978 0.0762135 ]	[0.04334736 0.05635488]	[0.01764374]	0.7445536261477991	2.762987118300397	0.3018528634528922	0.48543532000638934	0.8603340769965696	0.26482926234956305	0.5873919056559576	0.42100416385322936	0.000273767980310087
0.0006276371222289349	0.0005062034500593069	0.00038140480559137866	0.0002479128419246188	0.0001462360997206943	4.1131037356099886e-05	0.0033615021101540787	[0.68759853 0.7816726 0.83463498 0.83463498 0.7816726 0.68759853]	[0.53781967 0.66852781 0.67847742 0.64043993 0.56807504]	[0.41829618 0.51237025 0.51237025 0.41829618]	[0.29508002 0.32824657 0.28144201]	[0.16233565 0.1913924 ]	[0.04887286]	0.759733207551567	3.4075550234175287	0.19020183668899074	0.6209168596448846	0.9024206710627188	0.2417288951295735	0.3735992216380522	0.6848927896476349	0.001135193054671398
0.00027167755120177173	0.00021750944805391695	0.00016133636559759204	9.922789125025175e-05	5.746079934195514e-05	1.68634476542487e-05	0.002635003331325035	[0.22772249 0.2828375 0.31250961 0.31250961 0.2828375 0.22772249]	[0.17185392 0.247547 0.25497651 0.23185685 0.19076746]	[0.13489889 0.1900139 0.1900139 0.13489889]	[0.09816375 0.11080579 0.08991188]	[0.04889438 0.06581878]	[0.01653755]	0.8920682910522583	2.407904310520484	0.2782391209220004	0.6098932763427224	0.8177094312567877	0.373640660186563	0.7084856700266146	0.5746478884583619	0.0005171186456046946
0.00045466091802095614	0.0003676991453999695	0.00027966005842787315	0.00018244716585584557	0.00011202920442349286	3.970312494362202e-05	0.002556221570949759	[0.59733766 0.70335579 0.76212286 0.76212286 0.70335579 0.59733766]	[0.47099322 0.6141554 0.62269743 0.57432827 0.49505627]	[0.36871183 0.47472996 0.47472996 0.36871183]	[0.26727333 0.29917346 0.25653911]	[0.14793611 0.18700075]	[0.05830953]	0.641051750633675	3.0018891361831193	0.20971007353510496	0.5569406645985984	0.9262892981262206	0.2571856192675484	0.5165361550835956	0.4641218577803365	0.0008822606702828234
0.00019767177679171332	0.00015926577727332685	0.00011994682555502803	7.677406390525216e-05	4.602462777962309e-05	1.475880219129517e-05	0.0027927092974160627	[0.21803935 0.25923142 0.28196591 0.28196591 0.25923142 0.21803935]	[0.16946029 0.2257277 0.22995815 0.21210699 0.18110693]	[0.13252788 0.17371995 0.17371995 0.13252788]	[0.09546025 0.10742493 0.09029147]	[0.05129957 0.06518853]	[0.01834956]	0.7978414182202547	2.960942922589181	0.2858065780337537	0.6428923386621962	0.8439397728396392	0.27807366812902845	0.5363812051305565	0.5504424022748551	0.0003706687639932646
0.0007005983786103187	0.0005586758932516957	0.00040927244831629443	0.00024520998274491797	0.00013751538487229904	3.51535601730683e-05	0.002506283475368378	[0.65004693 0.82014872 0.91141686 0.91141686 0.82014872 0.65004693]	[0.47964641 0.71609522 0.74279213 0.67530699 0.54776923]	[0.3773687 0.54747049 0.54747049 0.3773687 ]	[0.27393229 0.31074353 0.24407213]	[0.13059651 0.17744696]	[0.03868238]	0.7151919503469351	3.0411683572520807	0.2789228548570499	0.6709546178753619	0.8956241232055293	0.3500950276863705	0.7765016486417479	0.6486262656261956	0.001836182514281033
0.00019676479797234325	0.00015898957785228664	0.00012081372099154256	7.8265479655796e-05	4.809051402253569e-05	1.748581256504997e-05	0.00297002723130943	[0.15637075 0.18721474 0.20412582 0.20412582 0.18721474 0.15637075]	[0.12284652 0.16435177 0.16697043 0.15270329 0.12987663]	[0.0963524 0.12719638 0.12719638 0.0963524 ]	[0.07043942 0.07882387 0.06733594]	[0.03840353 0.04980741]	[0.01575549]	0.8478839547372193	2.937531143493502	0.29028437232309034	0.6265986927490197	0.8424780394814457	0.3607890702715138	0.5807047036193799	0.41174780658335886	0.0002354756668632966
3.099980647150553e-06	2.4618031497388497e-06	1.7946156958431908e-06	1.0477737254966085e-06	5.698971799254636e-07	1.6256308308710467e-07	0.0022757151895655067	[0.00328275 0.00434808 0.00488259 0.00488259 0.00434808 0.00328275]	[0.00236454 0.00381338 0.00400962 0.00356226 0.00279328]	[0.00187508 0.00294041 0.00294041 0.00187508]	[0.00142148 0.00153898 0.00124455]	[0.00060745 0.00090845]	[0.00021241]	0.7564551437303614	2.4157706174662197	0.3227666620247642	0.517341332734024	0.88209659047298	0.32470086553179245	1.035530813794701	0.5139908660919584	1.0518863901084212e-05
0.0012740114024478203	0.0010351884239595895	0.0007946142410749597	0.0005326249110866037	0.0003320996455907545	0.00012287350254463637	0.002592412935863139	[1.60976136 1.82954718 1.95323009 1.95323009 1.82954718 1.60976136]	[1.28842408 1.5838322 1.59717813 1.49556949 1.32933171]	[1.00799443 1.22778024 1.22778024 1.00799443]	[0.72750597 0.80489313 0.70902362]	[0.42036797 0.50592232]	[0.16835271]	0.8701200430124549	2.67438911490758	0.3437786671903071	0.615739365599899	0.9603831299118546	0.27182786875618187	0.3992582574063565	0.45713262189920356	0.001990243575712096
0.0006964162784711278	0.0005656398933561256	0.0004336346306560309	0.0002902132662890055	0.00018032718138069888	6.591108462222787e-05	0.0024628028175654273	[0.81744244 0.92843638 0.9908174 0.9908174 0.92843638 0.81744244]	[0.65308944 0.80266642 0.81002203 0.75935297 0.67523013]	[0.51087712 0.62187106 0.62187106 0.51087712]	[0.36830753 0.40720627 0.35834058]	[0.21228806 0.25466973]	[0.08384131]	0.7569747556681561	2.8472354157241666	0.2591760421515801	0.7021972605783608	0.9113529807380516	0.30819869080496387	0.3868422212250117	0.4671127370026679	0.000981177853214855
0.0002723137487400564	0.00022056801582831143	0.0001679205934393301	0.00011151924709046379	6.746827899062354e-05	2.1706789839290023e-05	0.001897003212611834	[0.55414782 0.62199199 0.66026732 0.66026732 0.62199199 0.55414782]	[0.43958127 0.53244732 0.53812084 0.50904219 0.45702321]	[0.34245667 0.41030084 0.41030084 0.34245667]	[0.24358591 0.26840181 0.2357195 ]	[0.13815341 0.16166464]	[0.04738457]	0.7660612591771532	2.061293406681455	0.3000842748672115	0.5885938016309394	0.9014230615907765	0.23315817302473207	0.33565013478363903	0.6029873349474366	0.000745502456820339
0.00046032123106534294	0.00036998899048516965	0.00027775289911420006	0.0001748840819150929	0.00010416740010593479	3.404202502248292e-05	0.0025911797459508648	[0.49419539 0.60550595 0.66592377 0.66592377 0.60550595 0.49419539]	[0.38065778 0.53186421 0.54380823 0.49419871 0.41197573]	[0.29843812 0.40974868 0.40974868 0.29843812]	[0.21787619 0.24494382 0.20409442]	[0.11268606 0.15060012]	[0.04226636]	0.7902209315834509	2.4599091050042414	0.24816831141870674	0.5156910000969734	0.878738290248168	0.300111806239598	0.672137536634809	0.5008626048709179	0.0009741958370963889
0.0002798417599121135	0.00022692639247354077	0.0001732337043850894	0.00011558703065262106	7.050506838754591e-05	2.3617317910076415e-05	0.0028700498152178437	[0.6190725 0.69458029 0.73717737 0.73717737 0.69458029 0.6190725 ]	[0.4926938 0.59553672 0.60135457 0.56835583 0.51058482]	[0.38420613 0.45971392 0.45971392 0.38420613]	[0.27420192 0.30185301 0.26613224]	[0.15670452 0.18377913]	[0.05602601]	0.8562210485570138	2.5830291218002968	0.2712135301245235	0.5335298437582122	0.8481170692847305	0.1418115170011635	0.33712152988702526	0.5692962006304663	0.0007924673351810574
0.000298178927952224	0.00023920876765828717	0.00017789812849575707	0.00011110911777857754	6.463981679820281e-05	1.8029300999228583e-05	0.0026038628528256298	[0.2530024 0.3046237 0.33300278 0.33300278 0.3046237 0.2530024 ]	[0.19278259 0.26435397 0.27106851 0.25021882 0.2110182 ]	[0.15079839 0.2024197 0.2024197 0.15079839]	[0.10786273 0.12230168 0.09978844]	[0.05593511 0.07129172]	[0.01743174]	0.8130551777253291	2.3835529265629627	0.21633225349507895	0.5457240486975817	0.8713231359599033	0.38351308041912335	0.5712740803523745	0.6407228415140687	0.0005183954783087048
0.0010554530436643651	0.0008506636488412796	0.00064161890920397	0.00041195003467996014	0.00024712522609092414	7.836181526059584e-05	0.0027130461464571535	[1.09003237 1.28944074 1.40020257 1.40020257 1.28944074 1.09003237]	[0.85014798 1.12246371 1.1411285 1.05370089 0.90386565]	[0.66398126 0.86338963 0.86338963 0.66398126]	[0.47692035 0.53697183 0.45281192]	[0.25736251 0.32580249]	[0.09083684]	0.8077156903510271	2.942935215806918	0.3482702890248873	0.5896166947557929	0.9233068242655391	0.3070049016641723	0.5336085959911949	0.5700513656227181	0.0019614626109481005
1.950866656040544e-05	1.5554492066081475e-05	1.1436889806985184e-05	6.8470326597116625e-06	3.857656348071912e-06	1.1244198777774994e-06	0.0019791067940045097	[0.01767346 0.02274923 0.02538928 0.02538928 0.02274923 0.01767346]	[0.01303721 0.01997183 0.02077884 0.01864357 0.01492188]	[0.01028563 0.01536139 0.01536139 0.01028563]	[0.00764024 0.00848367 0.00684085]	[0.00353661 0.00503889]	[0.00122786]	0.7374170971710695	2.278293003295174	0.27836194746199794	0.641742322805693	0.9000594489764779	0.44675725302456293	0.8757574602195213	0.5364604867865834	4.751739721972374e-05
3.555375307263942e-05	2.8520295357247538e-05	2.136880936959475e-05	1.328463301625598e-05	7.847663603697092e-06	2.668253210690623e-06	0.0027793058079460514	[0.02962244 0.03726965 0.04131118 0.04131118 0.03726965 0.02962244]	[0.02261412 0.03292311 0.03382676 0.03033204 0.0247998 ]	[0.01779148 0.02543869 0.02543869 0.01779148]	[0.01323018 0.01467432 0.01229187]	[0.00656346 0.00917471]	[0.0026286]	0.8829187940037396	2.4381369949854803	0.23922103054369181	0.5703236506842717	0.8894787572755248	0.35263619336321395	0.7960432721811599	0.42371715173265034	6.229467344601683e-05
0.0005740762610671535	0.00046421295287493725	0.0003523615294744599	0.00023080255692403578	0.00014005764362996182	4.6203983707081183e-05	0.0025630009992037247	[0.52468033 0.60486867 0.64973607 0.64973607 0.60486867 0.52468033]	[0.4136221 0.52294271 0.52987044 0.49480566 0.43394697]	[0.32288874 0.40307708 0.40307708 0.32288874]	[0.2312208 0.25788864 0.22210228]	[0.12894753 0.15710218]	[0.04635508]	0.6253481163982987	3.4247883900745677	0.33900061839639306	0.5492826516947258	0.8874923344045594	0.37548568771583896	0.4288220728780469	0.5578351956267944	0.0007673301649901563
0.004114819075277039	0.0033406414888403936	0.0025599741420478076	0.001723598856844616	0.001053043664811927	0.0003515770382317051	0.003251483473093278	[3.02720668 3.35305283 3.53813739 3.53813739 3.35305283 3.02720668]	[2.42612215 2.86671058 2.88526677 2.7378276 2.48907834]	[1.8879938 2.21383995 2.21383995 1.8879938 ]	[1.3441287 1.47105301 1.31538157]	[0.77417376 0.89844078]	[0.27431728]	0.9079550141281688	3.1095568604518906	0.3511512512746556	0.592102020153376	0.8565015618972163	0.3805798753634559	0.3229074545918183	0.6040256263052017	0.00435058644882392
0.0014893064447511863	0.0012026656475046644	0.0009105724670279169	0.0005932431563419312	0.00035662603633558474	0.00011141379575535134	0.003071149541055162	[1.45439755 1.67742813 1.80264589 1.80264589 1.67742813 1.45439755]	[1.14373806 1.44890628 1.46800529 1.37103429 1.20189458]	[0.89123509 1.11426568 1.11426568 0.89123509]	[0.6351419 0.71022542 0.60884462]	[0.35079011 0.42783495]	[0.11949163]	0.8731030696497358	2.9719526783168604	0.3435102136667195	0.5627366635004991	0.8712519656267647	0.29313019941113533	0.44282444131877735	0.6089741400614198	0.0024387290281497683
6.734209722537908e-05	5.427354712504919e-05	4.103474659259872e-05	2.6203016011654306e-05	1.590102114152252e-05	5.6262476382717034e-06	0.001900917752106832	[0.11876054 0.1446425 0.15868453 0.15868453 0.1446425 0.11876054]	[0.09243748 0.12731639 0.12979403 0.11789028 0.09886698]	[0.07254392 0.09842589 0.09842589 0.07254392]	[0.05325316 0.05959628 0.05043679]	[0.02818579 0.03748915]	[0.01141502]	0.6133268769549848	2.7353287304466747	0.3274635776234513	0.6235988401198538	0.9235295441342835	0.2503449603396094	0.6500665161015217	0.4230207623629019	0.00020191037510930155
0.00012481498590040635	0.000101347500552251	7.765555354108134e-05	5.1805108377772525e-05	3.225738812675162e-05	1.1961648982139568e-05	0.0021063850998710824	[0.16473843 0.18860782 0.20196799 0.20196799 0.18860782 0.16473843]	[0.1314004 0.16354026 0.16519533 0.15426744 0.13623624]	[0.10289821 0.1267676 0.1267676 0.10289821]	[0.07442233 0.08247536 0.07225608]	[0.04273821 0.05183323]	[0.01722682]	0.8362958771956028	2.3045757379261635	0.2887742616640089	0.7273541757417559	0.8789955559479903	0.3182791927610151	0.40929952488084376	0.43641325985203805	0.00019320863199665499
0.0006466887915741986	0.000525173672909065	0.0004024787401302877	0.00026894260704635246	0.0001672479280210161	6.151684060376976e-05	0.0033180674226097754	[0.40645484 0.46332283 0.49521921 0.49521921 0.46332283 0.40645484]	[0.32443797 0.40106394 0.40494786 0.37898811 0.33594147]	[0.2539246 0.31079259 0.31079259 0.2539246 ]	[0.18332602 0.20290117 0.17816146]	[0.10548666 0.12713804]	[0.04203125]	0.8470319383505693	3.3181237276949993	0.29117783050947343	0.6275400257274487	0.8880427019257541	0.4258891520464497	0.3956575405391321	0.4527700353930767	0.0004796783244484355
0.0005981020489771876	0.0004835721317382033	0.00036821634376070224	0.00023916285789347508	0.0001477048287521964	5.4840219828797753e-05	0.0027212446647488344	[0.59830188 0.71717856 0.78239322 0.78239322 0.71717856 0.59830188]	[0.47133251 0.6308523 0.64024758 0.58442362 0.49679935]	[0.36982998 0.48870666 0.48870666 0.36982998]	[0.27106913 0.30317166 0.25978622]	[0.14826735 0.1931279 ]	[0.06226517]	0.8041667500753722	3.011720013713155	0.35054952956147206	0.6190529715384673	0.8720746422256733	0.3124974525612352	0.5968993648458818	0.38586525464575777	0.0009064574670779079
0.002482072957238793	0.0020055183237793345	0.0015245094094366528	0.0009898668548941122	0.0006063259124650345	0.0002119947035887609	0.002900540414733357	[1.82952404 2.16997153 2.35906752 2.35906752 2.16997153 1.82952404]	[1.4419125 1.90113733 1.92621849 1.76825941 1.51545236]	[1.12784081 1.4682883 1.4682883 1.12784081]	[0.81790511 0.91858169 0.78469154]	[0.44811819 0.57543241]	[0.17579697]	0.7418806505645102	3.475431298995165	0.3168736240564354	0.655315556920329	0.890312593029879	0.40141606267959207	0.5682540278777585	0.4784754534697246	0.0031242145095157505
0.000797831106556096	0.000642689184812719	0.00048427749466601537	0.00030981688882125274	0.00018558272172172874	5.882802666513553e-05	0.002277964943723281	[1.0767113 1.28085888 1.39396944 1.39396944 1.28085888 1.0767113 ]	[0.83801657 1.11671984 1.13618173 1.04650564 0.89347928]	[0.65478455 0.85893213 0.85893213 0.65478455]	[0.47113779 0.53097605 0.44627779]	[0.25256648 0.32246929]	[0.08954158]	0.7259019823089993	2.9271381895315645	0.34260775740461075	0.6870000550841474	0.863472372235463	0.2784662079571607	0.5559452943193555	0.5643755389016026	0.0019885600259359577
0.00017834188619829662	0.00014232638211518158	0.00010397331623085635	6.269685305667598e-05	3.506896369516032e-05	8.094312829376152e-06	0.0032627807216382824	[0.1416192 0.17418406 0.19191841 0.19191841 0.17418406 0.1416192 ]	[0.10456203 0.15051189 0.15607103 0.14423269 0.11915682]	[0.08209965 0.1146645 0.1146645 0.08209965]	[0.05846646 0.0669398 0.05205372]	[0.02889524 0.03689387]	[0.00745923]	0.7575474975148564	3.7144445278266263	0.3312240021609797	0.5840759828831702	0.953684494413632	0.3211129903951057	0.6322565358680698	0.7211371491905367	0.0003557213820087717
0.0010310021880289041	0.0008312783715258677	0.0006285399188028745	0.00040349113554829597	0.00024406568974152988	8.166153119442311e-05	0.002812645426296019	[1.27716377 1.52776725 1.66621641 1.66621641 1.52776725 1.27716377]	[0.99804621 1.33785041 1.35963814 1.2460748 1.05978623]	[0.78066867 1.03127214 1.03127214 0.78066867]	[0.56550544 0.63637691 0.53782318]	[0.30393753 0.39353143]	[0.11463543]	0.8105764149650252	2.853953651740663	0.2839345909607019	0.5892258245608529	0.9204451924612659	0.24453651520927225	0.5887395320070257	0.5105719093959303	0.00231300030508901
0.0013994087595990132	0.0011334110204921316	0.0008628479031381461	0.0005770479866478789	0.0003438645339794145	0.00010174667828101343	0.0034647051589514386	[1.26795486 1.39027486 1.45971944 1.45971944 1.39027486 1.26795486]	[1.00839354 1.17718092 1.18760124 1.13678556 1.04230403]	[0.78274271 0.90506271 0.90506271 0.78274271]	[0.55182672 0.59995087 0.53644872]	[0.31312305 0.35365689]	[0.09691669]	0.7204796277144953	4.0085114842093805	0.2790993260534582	0.6119964297470325	0.9275368506744033	0.292560327975886	0.2658877069181781	0.6854178800689403	0.0017929056269588436
0.0005303133770396071	0.0004334327278278077	0.0003361124534481821	0.0002320594903615081	0.00014727245220690446	5.8872094582495707e-05	0.0023430447598841225	[1.0690691 1.17312953 1.23209716 1.23209716 1.17312953 1.0690691 ]	[0.86629649 1.00543029 1.01057823 0.96225315 0.88262354]	[0.67985092 0.78391135 0.78391135 0.67985092]	[0.49269139 0.53352762 0.48530791]	[0.29680653 0.33898461]	[0.12484916]	0.8239039763242777	2.674847438626105	0.3640837580990868	0.6570909860081444	0.9150871522994954	0.19431365268306644	0.27617118957874914	0.3699790810042338	0.0009176071134084564
0.002838479590993319	0.0023101563663715336	0.0017808460204556862	0.001200728447590414	0.0007584005069882622	0.00029411756300244413	0.0024296629755473503	[3.68578504 4.19691738 4.48559077 4.48559077 4.19691738 3.68578504]	[2.96637758 3.64832047 3.67195979 3.42797515 3.0429646 ]	[2.32355714 2.83468949 2.83468949 2.32355714]	[1.68470014 1.86733396 1.64973583]	[0.98410365 1.19351265]	[0.41484597]	0.8049776487131023	2.644049978983458	0.2934401673048891	0.6686951255052634	0.878857444407694	0.28173971969612677	0.43505269265582475	0.4060597107881615	0.004786858527334107
0.0013610065971274695	0.0010972345535798364	0.0008295003525500702	0.0005331413893190225	0.0003213773929041787	0.00010404956601836394	0.002824272050163181	[1.90678359 2.26541223 2.46496826 2.46496826 2.26541223 1.90678359]	[1.49216954 1.97968147 2.00910059 1.84700255 1.5797992 ]	[1.16518516 1.52381381 1.52381381 1.16518516]	[0.83935106 0.94595144 0.79961726]	[0.4523693 0.58038353]	[0.16424968]	0.7888188991285389	2.7799740383432265	0.2441734581770905	0.5600835511121283	0.9197916034893939	0.21656549290743848	0.5720776074741447	0.5523679750933206	0.003664842543690509
0.0002568946717031753	0.00020649667333352993	0.00015434836930560629	9.770177861106507e-05	5.737236411681384e-05	1.6426470533818196e-05	0.0030104128259903448	[0.26842273 0.3182029 0.34576943 0.34576943 0.3182029 0.26842273]	[0.20652447 0.27543986 0.28141492 0.26110044 0.22320344]	[0.16130519 0.21108536 0.21108536 0.16130519]	[0.11502127 0.12993726 0.10759875]	[0.06098569 0.07623082]	[0.01929883]	0.8637211041050596	3.1415000735926957	0.31115481619888186	0.6692029676086173	0.9318434910195701	0.2729902835221035	0.5145726846568601	0.638049402294812	0.0005034605168970725
0.0010595508573155536	0.0008587704794510824	0.0006564855849993257	0.0004326526304450257	0.00026921693738933604	0.00010063765418345021	0.0034641588726847744	[0.78612476 0.92108824 0.9960395 0.9960395 0.92108824 0.78612476]	[0.62411929 0.8053399 0.81486918 0.75190123 0.65121158]	[0.48920611 0.62416959 0.62416959 0.48920611]	[0.35607247 0.39741662 0.34396534]	[0.200436 0.25217586]	[0.08311267]	0.8068947524154932	3.5667622942495587	0.31974812270006375	0.5672685882149894	0.8856551049379234	0.3374857989293088	0.5057042022549938	0.4052006840751254	0.0010583087964498113
0.0004618695894442783	0.00037109903699351367	0.0002789274420656997	0.00017509964247754348	0.00010442045731350039	3.5388496291976056e-05	0.0022948363111480576	[0.5764676 0.71523928 0.78980399 0.78980399 0.71523928 0.5764676 ]	[0.44372962 0.63117329 0.64582026 0.58228955 0.48115586]	[0.34841788 0.48718956 0.48718956 0.34841788]	[0.25691362 0.28711338 0.24053436]	[0.13087149 0.17922986]	[0.05162539]	0.633850485853984	3.0872981605309273	0.3315978919662138	0.5913509257922086	0.860231344988589	0.2884078528939704	0.740461553845264	0.4483329710902526	0.0011777403250231154
0.00023556190653241228	0.00019218169848872805	0.00014847025624699532	0.00010238145936608903	6.3554942264224e-05	2.3265802930794337e-05	0.0026457570275256214	[0.21475291 0.23181059 0.2415025 0.2415025 0.23181059 0.21475291]	[0.17355499 0.1965841 0.19758781 0.18997236 0.17680964]	[0.13561173 0.15266941 0.15266941 0.13561173]	[0.09727214 0.10425237 0.09579862]	[0.05789079 0.06443925]	[0.02199809]	0.7743821228147136	3.0455064834245897	0.30193578369124013	0.6680272859876979	0.9264735448169376	0.3859607290738554	0.21489958948011129	0.5055420557717798	0.0001974815627432974
0.0024632492847377336	0.002003278392170442	0.0015399337747787343	0.0010393838323943215	0.0006469546334665083	0.00023693129319565855	0.004019862603073128	[1.89000875 2.11854209 2.24768126 2.24768126 2.11854209 1.89000875]	[1.51694609 1.82432851 1.83757428 1.73257126 1.55875085]	[1.18568819 1.41422153 1.41422153 1.18568819]	[0.85295118 0.93763497 0.83401182]	[0.49681352 0.58595859]	[0.19479098]	0.8563062438868061	3.690840500094269	0.26140172375970333	0.5725920521284945	0.8591500508706362	0.29214766108990453	0.35213214570919665	0.4857904291281369	0.002263418480360459
2.2244933257535128e-06	1.7932329218954268e-06	1.3492145964653317e-06	8.709936106331173e-07	5.163795020126985e-07	1.5185471154515373e-07	0.002889106369055062	[0.00282239 0.00326032 0.00350507 0.00350507 0.00326032 0.00282239]	[0.00219824 0.00280428 0.00285256 0.0026737 0.002338 ]	[0.00171385 0.00215177 0.00215177 0.00171385]	[0.00121665 0.00136157 0.00115414]	[0.00066474 0.00080186]	[0.00021186]	0.864184996749064	2.7526414664644276	0.2819011230602491	0.5869779330013974	0.9456936358498391	0.23953455383178493	0.4188575344756286	0.6408186566654709	4.534545004277239e-06
0.001242568832462271	0.0010136850060675265	0.0007836663016872176	0.0005367137736167865	0.00033818205352301005	0.0001307868680318721	0.0025253020916044286	[2.01095194 2.22290586 2.34298321 2.34298321 2.22290586 2.01095194]	[1.6247034 1.90844703 1.91914973 1.8207419 1.65890818]	[1.27265964 1.48461355 1.48461355 1.27265964]	[0.91929616 1.00127688 0.90379944]	[0.54710571 0.63241669]	[0.22407993]	0.7062186019033824	2.8578335803530446	0.29664141126576643	0.528910025822704	0.9416581587653554	0.22315564832484794	0.30647534411714833	0.42508712455006803	0.00202698540486043
0.00019519650827116208	0.000157802324885098	0.00011986031451240513	7.807213555745969e-05	4.7777664956101724e-05	1.6696451503479363e-05	0.003354393690097607	[0.25255223 0.2971017 0.32178352 0.32178352 0.2971017 0.25255223]	[0.1987731 0.25906223 0.26284908 0.24275814 0.20935745]	[0.15557832 0.20012779 0.20012779 0.15557832]	[0.11260026 0.126041 0.10789013]	[0.06220269 0.07835281]	[0.0241285]	0.90664559137105	3.181389387163236	0.33261496156344705	0.6025808492636657	0.8582023081930539	0.1991773290564191	0.505687679655955	0.4785938541915172	0.0003699221237424123
4.1861784219402203e-05	3.378858789985697e-05	2.5502135438812764e-05	1.660132752513063e-05	9.88429661789663e-06	2.9519587533591073e-06	0.002387642839857212	[0.0975276 0.11151854 0.11936613 0.11936613 0.11151854 0.0975276 ]	[0.07636949 0.09570287 0.0971554 0.0913968 0.08065932]	[0.05950121 0.07349214 0.07349214 0.05950121]	[0.04220318 0.04700517 0.04027884]	[0.02331547 0.02778279]	[0.00749642]	0.81072432831384	2.4047906351403663	0.30128540406710347	0.547884826828025	0.9583267632943566	0.1592381471127866	0.386912655917755	0.6393217354095935	0.0001490581651082828
0.0005588256048019262	0.00045267782248000865	0.0003447500700953998	0.00022885456876237787	0.00013880756823394545	4.524340989469979e-05	0.0022334443980284416	[0.60934573 0.68602114 0.72924608 0.72924608 0.68602114 0.60934573]	[0.48345568 0.58821939 0.59450176 0.56137656 0.5026897 ]	[0.37679965 0.45347507 0.45347507 0.37679965]	[0.26841099 0.29619245 0.25973896]	[0.15225687 0.17913176]	[0.05305948]	0.8225311852759579	2.270220811820346	0.36997391111272865	0.49782027496951975	0.9397761006472205	0.3686186050385416	0.347053892209673	0.5901721541971339	0.0008200765331329553
0.002667999401211583	0.0021400760644158887	0.001615809332734406	0.0010058471338806173	0.0005950247227361808	0.0002101980690734158	0.0025665332551067363	[2.41558901 3.08753866 3.44407155 3.44407155 3.08753866 2.41558901]	[1.86223571 2.76186732 2.81917706 2.48584162 2.01837648]	[1.46502319 2.13697283 2.13697283 1.46502319]	[1.10688644 1.21120832 1.03553956]	[0.53318261 0.78172469]	[0.22817708]	0.887823031380313	2.533663753964375	0.3057701166093599	0.6562769839343018	0.8701155856575009	0.3465531368190695	0.9892177562421242	0.3558599819445001	0.006821025963974733
0.0006599040204280725	0.000531545175882515	0.00039990790012147136	0.0002569411448458412	0.00015222660770014426	4.4322590190185704e-05	0.0025327618285736066	[1.35465908 1.5782797 1.70352172 1.70352172 1.5782797 1.35465908]	[1.05522154 1.36357189 1.38563248 1.29123897 1.12149959]	[0.82206204 1.04568265 1.04568265 0.82206204]	[0.58400955 0.65674458 0.55406954]	[0.31603041 0.38875209]	[0.10080286]	0.6990616141401516	3.104374213912932	0.2973085678675086	0.6329416441042139	0.8910588580030177	0.16761696286513345	0.47532144465908294	0.6486887452738392	0.0025453756251103718
0.002250375267921037	0.0018290668701690291	0.0014055124227941368	0.0009423341742223827	0.0005901789455826407	0.0002222791531316796	0.0029763339740050054	[2.19814127 2.50823606 2.68273168 2.68273168 2.50823606 2.19814127]	[1.7614287 2.17708192 2.19458483 2.04935085 1.81555284]	[1.37884028 1.68893507 1.68893507 1.37884028]	[0.99754415 1.10569623 0.97302936]	[0.57708144 0.6998853 ]	[0.23625325]	0.8056775597380235	3.018844711655998	0.2642883791994005	0.6080526392861176	0.9095838980780119	0.30521039490803104	0.4224394075691134	0.4340337748820541	0.0027832379139004246
0.0026598895988289395	0.0021525534872456746	0.0016452026612397194	0.0010725937193658511	0.0006684615599888338	0.00025629652331210197	0.0025845534565044352	[2.14835894 2.58525731 2.82588113 2.82588113 2.58525731 2.14835894]	[1.70155055 2.28500069 2.31339918 2.10188474 1.78242877]	[1.33562038 1.77251875 1.77251875 1.33562038]	[0.98328015 1.10060597 0.94684148]	[0.54005811 0.71182706]	[0.23578379]	0.7012566413164725	3.0493145700295323	0.2665394327863452	0.6247110631294741	0.8958268121537981	0.4060722207310832	0.6488017514706252	0.34464721021348654	0.003526510901370453
7.958988304426355e-05	6.382265837023908e-05	4.7539624107021095e-05	2.9532601072661978e-05	1.7283544937986808e-05	5.24288261686485e-06	0.0019877841418934946	[0.14034152 0.17276872 0.19031113 0.19031113 0.17276872 0.14034152]	[0.10675917 0.15118476 0.15528272 0.14150176 0.11731149]	[0.08372914 0.11615635 0.11615635 0.08372914]	[0.06084208 0.06865008 0.05622748]	[0.03089019 0.04114842]	[0.0107346]	0.7207152021409499	2.5125599303910873	0.4296770722558697	0.532501152270826	0.9322525119089741	0.23723300373989076	0.6715228454381135	0.5587699670532968	0.0002947058648618303
0.0003685762185600474	0.0002958337517246802	0.00022071209765264522	0.00013810559652154952	8.099545149546899e-05	2.3912807173378854e-05	0.002545217835029207	[0.50619794 0.61414825 0.67327016 0.67327016 0.61414825 0.50619794]	[0.38712918 0.53563561 0.54859484 0.50316603 0.42207873]	[0.30300997 0.41096029 0.41096029 0.30300997]	[0.21830494 0.24704854 0.2028302 ]	[0.11286094 0.14686877]	[0.03766819]	0.8109085940458021	2.8283814939252507	0.3358721393221338	0.6364352186020467	0.9358035682893759	0.24081908791067458	0.6154735400410204	0.5962784930771792	0.0010482660617557153
0.0003123625107922481	0.0002478308555330658	0.00018047067948639931	0.0001048021230407942	5.640244674507188e-05	1.5900120059444066e-05	0.003252058372406832	[0.294016 0.39187557 0.4407387 0.4407387 0.39187557 0.294016 ]	[0.21088977 0.3439447 0.3620708 0.32062439 0.25054346]	[0.16741723 0.2652768 0.2652768 0.16741723]	[0.12760022 0.13704862 0.11116687]	[0.05325556 0.08079826]	[0.01856371]	0.822237686554054	3.116283450145273	0.2780354249150727	0.5484685313947052	0.8810141319869381	0.2542946764408853	1.090523896486264	0.5126788496087058	0.0010225288531270453
0.0003898792763890029	0.00031595799833075315	0.00024152925796915806	0.00015897496299555793	9.899880981793248e-05	3.72566839570699e-05	0.002834532180767766	[0.7413799 0.87186144 0.94418176 0.94418176 0.87186144 0.7413799 ]	[0.58831828 0.7633736 0.7726284 0.71151039 0.61440032]	[0.4613387 0.59182024 0.59182024 0.4613387 ]	[0.33641097 0.37558876 0.32477287]	[0.18889566 0.23902293]	[0.07910766]	0.6348727387456642	3.711869000236203	0.26016814715267467	0.6435139427974825	0.8792734976234872	0.16042213237215783	0.5206372358568124	0.39160279185792496	0.0010034909536116618
0.0008744483154861353	0.0007107763213382246	0.0005465508067367535	0.0003648750257386868	0.00023058721752669293	9.13609941635872e-05	0.0019984217920324576	[1.04484708 1.21406635 1.30834493 1.30834493 1.21406635 1.04484708]	[0.83585983 1.06187684 1.07213658 0.99171758 0.86543646]	[0.65644922 0.82566849 0.82566849 0.65644922]	[0.47982729 0.53347357 0.46658051]	[0.27625626 0.34360486]	[0.12064329]	0.7373292789370786	2.294196004798969	0.2781054892351115	0.6331681018186619	0.9208718531199925	0.3658731455210009	0.48218774954701826	0.3302408455418139	0.0012324984037951532
8.559707687196832e-05	6.909391465173041e-05	5.2396661966839286e-05	3.375539999935941e-05	2.0639504892342622e-05	7.411738532788672e-06	0.003259164501665826	[0.13449894 0.16203471 0.17707787 0.17707787 0.16203471 0.13449894]	[0.10528899 0.14237435 0.1448296 0.13213512 0.11180027]	[0.08259032 0.11012609 0.11012609 0.08259032]	[0.06044357 0.06766973 0.05757687]	[0.03259629 0.04265628]	[0.01327472]	0.9343143799368447	3.0571102623455593	0.28617087865575375	0.6712002333576353	0.9115569125000347	0.16540495127323537	0.6049045183480165	0.41924457116104547	0.00021232090660904264
0.0013776442503260944	0.001114240048825666	0.0008480340989026113	0.0005535112296467304	0.0003402763649062669	0.00012084053057849453	0.0033773549370075422	[1.14406016 1.34781732 1.4609551 1.4609551 1.34781732 1.14406016]	[0.90318471 1.17801847 1.1935505 1.09977905 0.94773215]	[0.70685671 0.91061387 0.91061387 0.70685671]	[0.51246739 0.57402829 0.492497 ]	[0.28370299 0.35966858]	[0.11223437]	0.9258431631583699	3.098552080744112	0.3156864135632458	0.6007975974067314	0.8871970614229072	0.3078010298840934	0.5281633962947468	0.4646414481754261	0.0017536596648144713
0.0017120564085452128	0.00138058477376612	0.0010427981073852601	0.000672354309417256	0.00040368728740546034	0.00012698762739659354	0.004038099338327172	[1.54073795 1.8096379 1.95974717 1.95974717 1.8096379 1.54073795]	[1.20556399 1.5728135 1.59638371 1.47797903 1.27572405]	[0.94055009 1.20945004 1.20945004 0.94055009]	[0.67361424 0.75779333 0.64191583]	[0.36591004 0.45915908]	[0.12749403]	0.9433328000052643	3.048019255725851	0.15979776101290916	0.5379449043246798	0.9241388108714395	0.23815219995905487	0.5146469092276358	0.586563109392533	0.0028084305990280964
0.00047652183503908723	0.00038451055160893265	0.00029047930663829354	0.00018788930041556656	0.00011303164426464873	3.611283858106857e-05	0.0028937314549929735	[0.48599759 0.5682352 0.61401753 0.61401753 0.5682352 0.48599759]	[0.38018191 0.49263848 0.5004968 0.46494158 0.40269583]	[0.29688015 0.37911776 0.37911776 0.29688015]	[0.21271975 0.23860549 0.20265226]	[0.11638013 0.1443776 ]	[0.04092437]	0.8470976738025373	2.7849165801504316	0.31723919298863335	0.5410347911192981	0.8997368338872371	0.2944296020986997	0.47721749013333264	0.5717762743634627	0.0007840964536558955
0.0005855921778443293	0.00046792121532889273	0.0003448448601671693	0.00020956144728575006	0.00011934179557341195	3.198231507883845e-05	0.003386806829414744	[0.59603586 0.74261905 0.82182407 0.82182407 0.74261905 0.59603586]	[0.44523543 0.64837057 0.66960867 0.61032779 0.50037241]	[0.34957198 0.49615517 0.49615517 0.34957198]	[0.25294849 0.2870339 0.22870279]	[0.12397427 0.16616471]	[0.03819501]	0.8461169032983665	3.1140658597128104	0.33127934916179613	0.4715275636940969	0.8520880443859901	0.23871125996047532	0.7221700203788138	0.6336116249563597	0.0015248580345938539
0.0016212786546388864	0.001312515405039126	0.0009988222784663358	0.0006611279435199532	0.00040006174197470054	0.00012837153650181558	0.002821289148935964	[1.37845118 1.55652423 1.65701174 1.65701174 1.55652423 1.37845118]	[1.09299787 1.33616116 1.35015793 1.27261509 1.13668762]	[0.8512343 1.02930735 1.02930735 0.8512343 ]	[0.6056959 0.67008603 0.58592303]	[0.34189536 0.40477476]	[0.11769382]	0.8635907776145065	2.6674812384685134	0.32185975119134974	0.5511934941006966	0.8440060627416919	0.37327380329235926	0.3667413445467586	0.6064095519678161	0.002022441874300126
0.0005160503330623304	0.00041538842763068655	0.00031174326631230864	0.00019911543154560652	0.0001177909585819989	3.462578524206086e-05	0.001980862097672935	[0.56823683 0.66787761 0.72331159 0.72331159 0.66787761 0.56823683]	[0.44031654 0.57782398 0.58872727 0.54726759 0.47151918]	[0.34359889 0.44323966 0.44323966 0.34359889]	[0.24488105 0.27585988 0.23092364]	[0.13153395 0.16318463]	[0.04255772]	0.7404631520420973	2.274599119165098	0.3093617238921485	0.6104145758864272	0.8786981975857929	0.3965765742099715	0.4914438088476133	0.6298908131205424	0.0010281666215786608
0.0010193496533764813	0.0008271602217072775	0.0006330547410099372	0.00042125261552531594	0.0002613020031311678	9.509369942252644e-05	0.0033959645176550716	[0.72010154 0.82504569 0.88385218 0.88385218 0.82504569 0.72010154]	[0.57374933 0.71521854 0.72248598 0.67454281 0.5952604 ]	[0.44890819 0.55385234 0.55385234 0.44890819]	[0.32403634 0.35958767 0.31437287]	[0.18525162 0.22505235]	[0.07334962]	0.9187997665171208	2.929101670424327	0.2366763361893215	0.603390056190592	0.9009364725735076	0.36859610000156606	0.4168122642071494	0.4629954799856829	0.0009022927106676529
0.0008714809613461014	0.0007030478811362832	0.0005334822396892881	0.00034222668723842594	0.0002093835534849787	7.680857699828157e-05	0.003674545453767744	[0.65617766 0.80076515 0.87922416 0.87922416 0.80076515 0.65617766]	[0.51324145 0.70718823 0.71965142 0.65140794 0.54596421]	[0.403028 0.54761549 0.54761549 0.403028 ]	[0.29725934 0.33199101 0.28284909]	[0.15805635 0.2118121 ]	[0.06664961]	0.8925418922618065	3.2990013231169164	0.23909907509303926	0.6160959526480163	0.9003181629281528	0.3028088132375031	0.6773831043504265	0.37848447297893034	0.0011199095380946232
0.0018091816651342246	0.001465772466327817	0.0011202069625441625	0.0007383127069680377	0.00045745104860397967	0.00016551622866528966	0.0026196533706386396	[2.32461783 2.70969975 2.9252465 2.9252465 2.70969975 2.32461783]	[1.84831664 2.36588644 2.38995086 2.20948092 1.92181009]	[1.44550889 1.83059081 1.83059081 1.44550889]	[1.04630106 1.17021976 1.0129383 ]	[0.58855528 0.73764917]	[0.2357163]	0.7245483215452847	3.2527644882982276	0.3466352220481432	0.6303959590195121	0.8985840237351169	0.25880172950886704	0.5069505130010648	0.462974632722937	0.003566639858754494
0.0015146190845444568	0.001228057114541511	0.0009394130929966852	0.0006204547998936241	0.00038650299780936486	0.00014472964918080228	0.0036380704130940275	[0.89861661 1.04956175 1.13353045 1.13353045 1.04956175 0.89861661]	[0.71428702 0.91693807 0.9273469 0.85690391 0.74413898]	[0.55980939 0.71075453 0.71075453 0.55980939]	[0.40715473 0.45415899 0.39379304]	[0.23006021 0.28814263]	[0.09532078]	0.8740146255873182	3.4695618262320567	0.2629758690156964	0.6413934968552255	0.8911981269055842	0.402957121432773	0.49488906184230513	0.407212603592952	0.0011951450423309737
0.0010282930667735767	0.0008375026961281119	0.0006452473431514826	0.00043929894358610483	0.0002738709795423158	0.00010136397253579286	0.0028769040076434037	[1.07481285 1.18882623 1.25335879 1.25335879 1.18882623 1.07481285]	[0.86512932 1.01859915 1.02527147 0.97338405 0.88618198]	[0.67649845 0.79051184 0.79051184 0.67649845]	[0.48652973 0.53027874 0.47700957]	[0.28645853 0.33078986]	[0.11222271]	0.7156786986231134	3.3499508049965407	0.30816580096284063	0.5714548652491356	0.9402570605980988	0.3031360175514296	0.2989304012196015	0.47823433996221393	0.0011301239343599785
0.001450359803456811	0.0011777612918981585	0.0009039016432622431	0.0006015596505116787	0.0003775583618095022	0.00014481809072777857	0.003155522499840001	[1.63446912 1.89601265 2.04214832 2.04214832 1.89601265 1.63446912]	[1.30555248 1.6556804 1.67156275 1.548086 1.35246795]	[1.02355131 1.28509484 1.28509484 1.02355131]	[0.74484703 0.82940456 0.72372448]	[0.42635494 0.52957773]	[0.18011472]	0.7955335139682649	3.4319832264766204	0.31404026293668236	0.6091476531061981	0.9553460919589366	0.24601544219704793	0.4802252130991637	0.38623274979773203	0.0021044357755401056
0.0002515661933367654	0.00020361390898613403	0.0001547216721837719	0.00010230996398204124	6.171386299580847e-05	1.961121126664757e-05	0.0032523684429897237	[0.20814038 0.23465639 0.24958987 0.24958987 0.23465639 0.20814038]	[0.16463089 0.20101035 0.2033743 0.19212871 0.17178827]	[0.12827877 0.15479478 0.15479478 0.12827877]	[0.09121508 0.10075127 0.0879941 ]	[0.05146118 0.0604666 ]	[0.01747201]	0.7953479787978391	3.243244390418446	0.30592334074679856	0.515933487534129	0.908274505890348	0.33321302233315436	0.3453026137013229	0.6065774525345745	0.00028296595503247393
0.0011265826596527936	0.0008857469445633583	0.0006156268228380132	0.0003275748001928123	0.0001562639838197491	2.5687636332093232e-05	0.0028371734766471255	[0.94846952 1.3086523 1.48979919 1.48979919 1.3086523 0.94846952]	[0.61776231 1.12781207 1.22261396 1.10485306 0.83115126]	[0.50044405 0.86062684 0.86062684 0.50044405]	[0.37885971 0.41642481 0.28790463]	[0.1385898 0.20388539]	[0.02765525]	0.7510330459193817	3.027920450837278	0.22470570972907372	0.6280556651372942	0.9220042956981598	0.31609726827327805	1.240716169652473	0.7481789180073561	0.005550985109073376
0.00012830235180191738	0.00010304754418132192	7.721980735356766e-05	4.8383346807272517e-05	2.8711099368979415e-05	9.40271310587744e-06	0.0024796550920260074	[0.12091787 0.14918056 0.1644078 0.1644078 0.14918056 0.12091787]	[0.0927452 0.13111457 0.134343 0.1217964 0.10095975]	[0.07278708 0.10104977 0.10104977 0.07278708]	[0.05332827 0.05983118 0.04974751]	[0.02728064 0.03679161]	[0.01030757]	0.6792922784262989	3.04795547122976	0.33890892264761413	0.5563011419415239	0.8554563022505056	0.3551938548968941	0.6942962678367403	0.48889199402882194	0.00023901380728335453
0.00039589133176684966	0.00031913143043692005	0.0002409498166850404	0.00015439540841603552	9.325352484409086e-05	3.1321760127775455e-05	0.002783572348710888	[0.36222602 0.43402336 0.47347649 0.47347649 0.43402336 0.36222602]	[0.28220455 0.37965958 0.38656721 0.35451713 0.30097443]	[0.22095296 0.29275029 0.29275029 0.22095296]	[0.16025754 0.18012256 0.15194354]	[0.08597385 0.11111315]	[0.03251787]	0.8596459396096264	2.7440944592598546	0.2825279849050848	0.6325584405592298	0.9111070873482005	0.3341039575574217	0.5764194594992752	0.4999512435968987	0.0006135764578570545
0.0002562120615812197	0.00020679751299394942	0.00015639882947917667	0.0001012060579736757	6.113883343708093e-05	2.0015329608665117e-05	0.003002540911193971	[0.50383774 0.59142642 0.64009367 0.64009367 0.59142642 0.50383774]	[0.39453103 0.51392785 0.52204288 0.48364875 0.41759509]	[0.30828838 0.39587706 0.39587706 0.30828838]	[0.22159908 0.24862287 0.21129761]	[0.12124392 0.1516321 ]	[0.04388278]	0.7378137082354143	3.168595296702109	0.24851798709181017	0.5663901076963436	0.8893806053826859	0.1466694647229745	0.4946636435412362	0.546910960546022	0.0008060108011296434
0.0023225117955796627	0.0018826751316797224	0.0014381357392519666	0.0009555757943372431	0.0005861514496063583	0.00020066746676137778	0.0029890509296043822	[2.01038421 2.28435587 2.43884594 2.43884594 2.28435587 2.01038421]	[1.60099725 1.97173606 1.98992618 1.86589396 1.6582316 ]	[1.24884464 1.52281629 1.52281629 1.24884464]	[0.89434113 0.99174802 0.86836767]	[0.50857179 0.61127105]	[0.18832474]	0.860439590662333	3.215755279473662	0.3363812670549501	0.6621044940447663	0.9620778943454555	0.3441884640793912	0.40055884991056917	0.5479034333573585	0.0029013682263604634
0.0007233973202821372	0.0005746989220444009	0.000420712992754186	0.00024665605745454415	0.00013437645396267517	3.9165086570586754e-05	0.002501710119973844	[0.46227876 0.61299373 0.68878385 0.68878385 0.61299373 0.46227876]	[0.33512153 0.53961671 0.56551586 0.49999565 0.39279098]	[0.26563376 0.41634872 0.41634872 0.26563376]	[0.20233123 0.21748604 0.17819444]	[0.08588551 0.13004672]	[0.03091552]	0.8021672965469249	2.7727908702954394	0.3801828610343545	0.5807174448237757	0.8710438207882941	0.4889287424002354	1.0790403909901316	0.4920848746208792	0.001562939877277367
0.0010032247336035835	0.0008061711904098714	0.0006040269380757307	0.000380810170667796	0.00022513902777242944	6.819493687468427e-05	0.0024907304532916924	[1.1138607 1.34471401 1.47188802 1.47188802 1.34471401 1.1138607 ]	[0.85832415 1.1747184 1.19914114 1.09914373 0.92665477]	[0.67111821 0.90197152 0.90197152 0.67111821]	[0.4835521 0.54679774 0.45297523]	[0.25258457 0.32865475]	[0.08648474]	0.7521426175640729	3.031332305453441	0.34711389055430475	0.6542656917859363	0.8838052082797966	0.3056651509719797	0.6142425047627248	0.5850776275520883	0.0023239939820318546
0.0002674164706875405	0.0002135438110600807	0.00015730336420139736	9.51101564419401e-05	5.409957932269798e-05	1.5239198008157733e-05	0.0035975304644726347	[0.21496366 0.27154854 0.30163751 0.30163751 0.27154854 0.21496366]	[0.1598912 0.23775635 0.24626568 0.22295567 0.18087209]	[0.12579964 0.18238452 0.18238452 0.12579964]	[0.0920588 0.10365133 0.08298527]	[0.0442317 0.06083696]	[0.01453867]	0.8285222485829217	3.3378263104374635	0.26859726260652894	0.5315833831270769	0.8582048326278028	0.28131511465052805	0.7801788816457241	0.5852689186504462	0.0005466800813219973
0.0003362040339266882	0.0002735887335478004	0.00021055204883336094	0.00014193579174393473	8.925589375205099e-05	3.4396274487263445e-05	0.002193462977339549	[0.37040434 0.4202138 0.44818045 0.44818045 0.4202138 0.37040434]	[0.297137 0.36394479 0.36699743 0.34389594 0.30621965]	[0.23295231 0.28276177 0.28276177 0.23295231]	[0.16888138 0.18627919 0.16480197]	[0.09858838 0.11812884]	[0.04102524]	0.6980783933030802	2.5503073332088673	0.3028783743406024	0.5622252307014886	0.8596866338435954	0.36905408731212586	0.3822037921589565	0.3938331394331876	0.00039258497308272564
0.0003815059948303956	0.0003068965338457374	0.00023010576640985011	0.00014607444201042828	8.657988886717763e-05	2.6271692515360635e-05	0.0027242192041922915	[0.32855457 0.39171384 0.42657424 0.42657424 0.39171384 0.32855457]	[0.25371068 0.34050448 0.34755613 0.32087953 0.273171 ]	[0.19832711 0.26148638 0.26148638 0.19832711]	[0.14231048 0.16059894 0.13366576]	[0.07556798 0.09593759]	[0.02556421]	0.9074581704192437	2.498281448957994	0.254445387526372	0.6512016616146798	0.8818052255564983	0.3642282212481575	0.5434728540217807	0.5927248507381822	0.0006030029259521054
0.0030110137962332385	0.002446303705009578	0.0018782060968865273	0.0012613602332998183	0.0007831742999420881	0.00028227346781821856	0.0025215638922486245	[2.91706106 3.29120189 3.50280576 3.50280576 3.29120189 2.91706106]	[2.33887813 2.8415467 2.86167943 2.6878575 2.40446246]	[1.82627954 2.20042037 2.20042037 1.82627954]	[1.31240127 1.44969518 1.28250525]	[0.7585318 0.90592089]	[0.29469059]	0.7986981666486582	2.5681095468264132	0.2848678013500949	0.5878935585251487	0.8605100868201814	0.3667700386819396	0.388321788744379	0.5072749006003706	0.003977148045630364
0.00013971367232309726	0.0001131231573574268	8.609722157602782e-05	5.679990771722418e-05	3.465382490185341e-05	1.1703432905811458e-05	0.0026516039018189027	[0.28790078 0.32943174 0.35270945 0.35270945 0.32943174 0.28790078]	[0.22785057 0.28436371 0.28779503 0.26954569 0.23796856]	[0.17791834 0.2194493 0.2194493 0.17791834]	[0.1274898 0.14164604 0.12295039]	[0.07187019 0.08667809]	[0.02630309]	0.7611711994128273	2.91031803171349	0.36079987744842407	0.5177422536777865	0.9039626780823856	0.16201597615935948	0.400792470762457	0.541540157468915	0.00038914491144545894
6.508025494323806e-07	5.202018407058164e-07	3.8422406582317326e-07	2.3376763576340248e-07	1.339957497388565e-07	3.887543959331886e-08	0.0030415345887124324	[0.00053405 0.00067167 0.00074491 0.00074491 0.00067167 0.00053405]	[0.00039922 0.00058816 0.00060833 0.00055115 0.00044878]	[0.00031396 0.00045158 0.00045158 0.00031396]	[0.00022974 0.00025852 0.00020836]	[0.00011173 0.00015292]	[3.77175611e-05]	0.7851226063874469	3.20840044781329	0.28998925765714495	0.5924508500414892	0.915148392033135	0.32718921798184913	0.7568816465521118	0.5685371113440641	1.2738804839745527e-06
0.001553838219177914	0.0012556176986126735	0.000957722538193656	0.0006190377091416107	0.00038361922814044856	0.0001480545334319912	0.0027352479029637586	[1.44300005 1.76303443 1.93694244 1.93694244 1.76303443 1.44300005]	[1.13664155 1.56347333 1.58707287 1.43139464 1.19992788]	[0.89356938 1.21360376 1.21360376 0.89356938]	[0.66313187 0.73893236 0.63501643]	[0.35631698 0.48037941]	[0.15862528]	0.8502901476973973	2.925137255033099	0.342429816161494	0.6359584109943812	0.9497559069493262	0.3294675446952452	0.7092708410945547	0.30950066035674784	0.0024409670665762597
0.003962928314328957	0.003197368902131284	0.0024273322434898627	0.0015711578886773042	0.0009503448329554306	0.00030267075751903204	0.00299299451798041	[3.67619644 4.32774089 4.69524896 4.69524896 4.32774089 3.67619644]	[2.90277089 3.78491473 3.82140465 3.51480736 3.03295153]	[2.25952597 2.91107043 2.91107043 2.25952597]	[1.61945024 1.8278784 1.55833716]	[0.88008985 1.12668959]	[0.31395837]	0.7334229838091575	3.3110600038080453	0.3199256415930576	0.533573663813474	0.8908878305045747	0.310994358256362	0.5813645579225256	0.5876924846090525	0.00819128974924908
0.0016715598102170447	0.001363215865418468	0.0010542311515759509	0.0007165033539995805	0.00045712971938621365	0.00018549425293370571	0.0015969137955358728	[2.88584219 3.27061423 3.48757255 3.48757255 3.27061423 2.88584219]	[2.32888528 2.84156433 2.85998932 2.67664937 2.38616597]	[1.82920906 2.2139811 2.2139811 1.82920906]	[1.3326845 1.47053259 1.30673876]	[0.78987775 0.94806229]	[0.34642479]	0.6519000614631543	2.2066337102212747	0.2988820924043186	0.6949182053344859	0.8801835707205646	0.3237427500016668	0.40754164416680705	0.32784875227376475	0.0031179434519431363
0.00021368549848118536	0.00017182001141664196	0.0001287741825585557	8.140922961281301e-05	4.830838586582259e-05	1.502927253394978e-05	0.002946358032742374	[0.15904102 0.19161573 0.20947195 0.20947195 0.19161573 0.15904102]	[0.1225281 0.16713344 0.17081823 0.15688066 0.13241794]	[0.09590502 0.12847972 0.12847972 0.09590502]	[0.06921772 0.07809344 0.06485141]	[0.03640396 0.04703984]	[0.01275242]	0.8163330818199728	2.9797525374002576	0.2835281942170728	0.5981228796679385	0.9075687333929536	0.38620670469995133	0.5844325221650398	0.5617531334878386	0.0002950962051200241
0.0014734591889312481	0.0011973121879711454	0.0009187916806571558	0.0006176154655386832	0.00038301549004350036	0.0001381120720146408	0.0029562742922149532	[1.62545873 1.82862711 1.94330102 1.94330102 1.82862711 1.62545873]	[1.30167845 1.57549054 1.58801892 1.49527545 1.34082033]	[1.01704006 1.22020845 1.22020845 1.01704006]	[0.73091897 0.8051674 0.71320617]	[0.42319546 0.50133351]	[0.16376421]	0.8384312403772739	2.9919056527701047	0.33061459328233184	0.5795256616354287	0.8902483831379724	0.2754405944649559	0.36140459417090065	0.4987644777451096	0.00200337363196848
0.0004757585249659406	0.000387364776728249	0.0002983200884032425	0.00020225052532512697	0.00012665095093580193	4.7801410443786657e-05	0.0032505719812082547	[0.77466851 0.8664499 0.91823672 0.91823672 0.8664499 0.77466851]	[0.62269374 0.74603313 0.75148839 0.70935596 0.63947818]	[0.48750341 0.5792848 0.5792848 0.48750341]	[0.35180269 0.385688 0.34423209]	[0.20654696 0.24241668]	[0.08323895]	0.8013347442139399	3.180705637628801	0.3024005986345581	0.5042070163844758	0.9092624138388448	0.17057459517044024	0.33495194583561233	0.43992756041872905	0.0008142760316915144
0.00036222302696798915	0.00029318236706783187	0.0002228770944141158	0.00014710545949641048	8.914371657091382e-05	2.9032820600249365e-05	0.0034184033263674244	[0.35305148 0.4009949 0.42794209 0.42794209 0.4009949 0.35305148]	[0.27922353 0.34475842 0.34888193 0.32820724 0.29158278]	[0.21775484 0.26569827 0.26569827 0.21775484]	[0.15532781 0.17215398 0.14977083]	[0.08751439 0.10416996]	[0.03066679]	0.8514175433122615	2.982490780038092	0.23772811340650662	0.5180329411047188	0.8672345692216198	0.26739767449074686	0.37347946472797156	0.5813467564959914	0.0004857146682658837
0.0001287270920671547	0.00010293921730257147	7.652797272347598e-05	4.6712571666158926e-05	2.6973106935347934e-05	8.682558846661004e-06	0.0035303987752335715	[0.08892727 0.11362168 0.12650767 0.12650767 0.11362168 0.08892727]	[0.06685169 0.10026113 0.10361311 0.09258064 0.07474772]	[0.05267214 0.07736656 0.07736656 0.05267214]	[0.03932834 0.04342277 0.03596695]	[0.0187174 0.02671758]	[0.0071844]	0.887166858584842	3.439735723844669	0.2866929645266267	0.6392233095587463	0.9686728528127639	0.33051689795169686	0.8655406834412505	0.45851825980725136	0.00021522766691989213
0.0006099294567094317	0.0004845130257445554	0.0003563420694365796	0.0002094501697520263	0.00011374059938160037	3.5153018504281e-05	0.0030562025998763518	[0.53600558 0.71618312 0.80513577 0.80513577 0.71618312 0.53600558]	[0.38986124 0.6322226 0.66249756 0.58053213 0.4555512 ]	[0.30940685 0.48958439 0.48958439 0.30940685]	[0.23919039 0.25123669 0.21197574]	[0.09900628 0.15380558]	[0.03838201]	0.8929444317372675	2.8797760483866024	0.24805050021594668	0.678543362905838	0.8636265057920842	0.2893428701140455	1.16299522617403	0.42383143472715634	0.0018691661304673125
0.00010937601365520174	8.877038291532219e-05	6.785714824298805e-05	4.584627667856886e-05	2.757712870638136e-05	8.638504954150897e-06	0.001430079309233805	[0.42317146 0.46002754 0.48095604 0.48095604 0.46002754 0.42317146]	[0.33815364 0.38883232 0.39184481 0.37641706 0.34788281]	[0.262865 0.29972108 0.29972108 0.262865 ]	[0.18604952 0.20080236 0.18164497]	[0.10706439 0.11958232]	[0.03487564]	0.6866924546069965	1.9096193064204259	0.3301148038917412	0.6742854499024971	0.8913245295740869	0.16723083034722938	0.2323767607956178	0.6466675368248068	0.0005108324039891768
0.0008019545380706748	0.0006511364610552113	0.0004984821710412916	0.0003350508688294304	0.00020520104666298905	6.995248146190875e-05	0.0029253680166582523	[1.03249432 1.14862172 1.21430109 1.21430109 1.14862172 1.03249432]	[0.82513496 0.98284515 0.99099878 0.9397084 0.85077479]	[0.64341543 0.75954284 0.75954284 0.64341543]	[0.45938675 0.50320226 0.44779209]	[0.26492927 0.30757892]	[0.09587126]	0.8114302007649689	3.0765688805993854	0.31618777117305413	0.6019497832838342	0.9018054173710408	0.24082092143181955	0.3141750095737169	0.563556912774874	0.0012748565752287069
0.0030619249606659007	0.0024996581466253894	0.0019365816456095655	0.0013346655846804307	0.0008396024945476163	0.00032073117435711955	0.0025410067114221193	[5.33607042 5.83014415 6.11171032 6.11171032 5.83014415 5.33607042]	[4.32964782 4.98677365 5.00404673 4.76947586 4.39145893]	[3.38503633 3.87911006 3.87911006 3.38503633]	[2.43752391 2.64101751 2.40921735]	[1.45677709 1.66519853]	[0.58584151]	0.8276717006447911	2.883128451378954	0.32222640647861495	0.7031581760826989	0.933880196994379	0.2080248697428549	0.2968817000291371	0.4857715407250323	0.0064043386123382355
0.0019622595247526997	0.0015774015910534152	0.001185154980119149	0.0007474935544617897	0.0004451884204588138	0.00014292495421363134	0.0035669306322127347	[1.20655794 1.47228386 1.61764709 1.61764709 1.47228386 1.20655794]	[0.93184273 1.2932864 1.31971378 1.20052425 1.00434238]	[0.72962717 0.99535309 0.99535309 0.72962717]	[0.53072889 0.59813107 0.49836292]	[0.27546562 0.36686681]	[0.10129948]	0.9049275768398453	3.5203003260603394	0.31259548863963105	0.6629253898923352	0.9077493804933665	0.3819145459169388	0.670585559742633	0.5251330140190645	0.002523121395688802
0.0004548239766277457	0.00036470152534982326	0.00027116007181870224	0.00016868838657212388	9.81628116406347e-05	2.791278851333139e-05	0.0031482754313236078	[0.37979877 0.46160105 0.50635903 0.50635903 0.46160105 0.37979877]	[0.28887753 0.40190001 0.41242476 0.37880265 0.3170847 ]	[0.22616346 0.30796574 0.30796574 0.22616346]	[0.1625704 0.18430138 0.15010531]	[0.08343579 0.10824323]	[0.02677405]	0.8353456990073626	3.10952377927944	0.3238830082093084	0.5500528162623217	0.8956692590759485	0.3197249647308947	0.614719709003872	0.620052073035413	0.0008089552885549048
0.0008364652925342364	0.0006794440508667422	0.000521338445671137	0.000348398848628839	0.00021759082835250582	8.12926824839829e-05	0.0022764454777647707	[1.49166946 1.70756173 1.82874641 1.82874641 1.70756173 1.49166946]	[1.19256936 1.48247559 1.49578322 1.39545869 1.23272022]	[0.93362012 1.1495124 1.1495124 0.93362012]	[0.6754639 0.74929476 0.65735514]	[0.38884613 0.47302978]	[0.15817534]	0.8085047628519543	2.649304172640772	0.3012793629856908	0.7343622574912634	0.921404993996524	0.2179793974406867	0.4250861793533271	0.436187819980774	0.0018649277301626506
0.00029904686270682386	0.00024104687492380815	0.0001816763066799317	0.00011664227147648041	6.997873083866916e-05	2.2365846599949016e-05	0.0030637811295344645	[0.25137734 0.29726658 0.32266457 0.32266457 0.29726658 0.25137734]	[0.19571946 0.25845065 0.26309374 0.24326557 0.20864845]	[0.15299057 0.19887982 0.19887982 0.15299057]	[0.10998152 0.12367394 0.10423117]	[0.0594416 0.07491454]	[0.02109405]	0.8232023828549201	2.8115804170111716	0.237505987551249	0.5290332028663096	0.9213024028182	0.3341393900743202	0.5158170768242761	0.5589230338258057	0.00041945165414981975
0.0029953862525386506	0.0024364577439811488	0.0018756028323786043	0.0012618519959988943	0.0007937481648394419	0.0003034431114520137	0.0028937749476182374	[2.98694972 3.4013888 3.63510632 3.63510632 3.4013888 2.98694972]	[2.39954659 2.9536791 2.97470676 2.7786237 2.46624359]	[1.87884045 2.29327953 2.29327953 1.87884045]	[1.36053148 1.50739618 1.33019318]	[0.79152354 0.95874891]	[0.32868764]	0.7950756532063906	3.204236769754253	0.3111661630973404	0.6463612428134663	0.9067449896345828	0.30802728241811106	0.42550754913937155	0.4214988533400264	0.0038208276771821504
0.00026808199653295846	0.00021605682772993508	0.00016274688323062307	0.00010446521611333461	6.253678413307367e-05	1.9711853665265916e-05	0.0033368777834721338	[0.28890854 0.34091109 0.36973173 0.36973173 0.34091109 0.28890854]	[0.22483455 0.29604548 0.30137173 0.27906254 0.23975692]	[0.17568293 0.22768548 0.22768548 0.17568293]	[0.12606134 0.14177227 0.11941647]	[0.06814391 0.0855058 ]	[0.02379068]	0.7573785274952546	3.657182750930986	0.24868199389548268	0.6519006946821417	0.8973019622187429	0.23973991364937222	0.5068285997798033	0.572824028471068	0.0004857760618151264
0.002704851696806377	0.002193511244673882	0.0016802509528395474	0.001113094751224688	0.0006928930773304439	0.0002539811802075968	0.0026084438370958508	[3.08342329 3.57665721 3.85382818 3.85382818 3.57665721 3.08342329]	[2.46090824 3.12213571 3.14909354 2.91525192 2.5466822 ]	[1.92416715 2.41740107 2.41740107 1.92416715]	[1.39239914 1.55607132 1.35318102]	[0.78969967 0.98508519]	[0.31956868]	0.8400541629841588	2.3606812056761246	0.26762869483367774	0.5143388563608631	0.8643498594051338	0.2941818513794866	0.5007456574229135	0.45844558940505	0.00476867494476205
0.0006933649707251943	0.0005599702931358805	0.0004242673909182996	0.0002752885990452386	0.0001670907317596811	5.590658548316045e-05	0.002602220364040027	[0.68306712 0.80199816 0.86809407 0.86809407 0.80199816 0.68306712]	[0.53620228 0.69785189 0.70828361 0.65542718 0.56597523]	[0.4191104 0.53804143 0.53804143 0.4191104 ]	[0.30185694 0.33848173 0.28854218]	[0.16576709 0.20791351]	[0.06141781]	0.6821750646118542	2.986814214030575	0.19855577451945372	0.6383721015076289	0.8809838234154891	0.33774163182150785	0.5008343143798705	0.5276229931436841	0.0010794933392388956
0.0001905693154066027	0.00015457081312686375	0.00011814435609795304	7.847630069992488e-05	4.850835365665956e-05	1.7415677477348298e-05	0.00260180719465387	[0.21533523 0.24662752 0.26414778 0.26414778 0.24662752 0.21533523]	[0.17126735 0.21354981 0.21586233 0.20172646 0.17803996]	[0.13397208 0.16526437 0.16526437 0.13397208]	[0.09658114 0.10715628 0.09354597]	[0.05506359 0.06673017]	[0.02147989]	0.8484308341077604	2.813554456047147	0.3585243474819979	0.6222359121186878	0.9663558159960577	0.3008799405499237	0.40825509945070687	0.4758727931251411	0.00026699943963491096
0.0005516274706647025	0.00044656476901517233	0.0003401759635697014	0.00022413724949077725	0.00013703989097716663	4.64792330078543e-05	0.0022397517057587196	[1.62621925 1.86970311 2.00644066 2.00644066 1.86970311 1.62621925]	[1.28908802 1.61913011 1.63684372 1.52715099 1.34318055]	[1.00604932 1.24953317 1.24953317 1.00604932]	[0.72154308 0.80417675 0.69707684]	[0.40555576 0.49520427]	[0.15007358]	0.799847817827241	2.5447817472068595	0.38872269379496566	0.5897223446919163	0.8977792636634946	0.13351033308642263	0.4378912519594167	0.5424591013923078	0.002447034913288548
6.093550718628247e-05	4.8802427395409284e-05	3.618725665950775e-05	2.2311729444633155e-05	1.2923281907938897e-05	3.724818673507785e-06	0.0016636078060550444	[0.09595142 0.11831051 0.13040586 0.13040586 0.11831051 0.09595142]	[0.07247464 0.10328158 0.10633496 0.09711492 0.08032836]	[0.05685158 0.07921067 0.07921067 0.05685158]	[0.04116207 0.0465803 0.03772934]	[0.0207103 0.02745806]	[0.00681989]	0.733061067672163	2.091502392446141	0.3377970588761646	0.673734674016951	0.8804613439213067	0.31698367211877015	0.6691001452239871	0.5952630002251033	0.00021074125127835448
8.926532160228279e-05	7.277994234061292e-05	5.620130405682397e-05	3.825332368666557e-05	2.420590853838074e-05	9.561942797805627e-06	0.0030886124940698125	[0.09883667 0.11087233 0.11764942 0.11764942 0.11087233 0.09883667]	[0.07962697 0.0957426 0.09642754 0.09083118 0.08169476]	[0.06248506 0.07452072 0.07452072 0.06248506]	[0.04534591 0.04971189 0.04441589]	[0.02685257 0.03164271]	[0.01135086]	0.8211397624228348	3.130141465492372	0.3032452708168233	0.5838831249705271	0.9087186462113238	0.2633382464770232	0.34258152560954097	0.36426962289038106	9.305357093270296e-05
0.0017997239682415657	0.0014590206852386392	0.0011142121412954147	0.0007407710547911743	0.00045406668419889593	0.0001553323341598791	0.003781431696479983	[1.49148753 1.69167622 1.80447222 1.80447222 1.69167622 1.49148753]	[1.18709779 1.45840969 1.47246667 1.38268555 1.23060519]	[0.92621545 1.12640415 1.12640415 0.92621545]	[0.66317021 0.7343962 0.64349089]	[0.37754353 0.45167163]	[0.1393454]	0.8985165441039672	3.6410366586988006	0.3341952318540072	0.5911671097950244	0.9291731870865593	0.2846249723899248	0.3865495677430122	0.5462881826023663	0.0020602271678245255
0.0011428171567901422	0.0009151295523642553	0.0006760870767175777	0.00041907631432361764	0.0002384215300926356	5.6101915109343334e-05	0.003482113000064716	[0.80369928 0.95661067 1.04161885 1.04161885 0.95661067 0.80369928]	[0.60776445 0.82356303 0.84545204 0.78796167 0.67041965]	[0.47448483 0.62739622 0.62739622 0.47448483]	[0.33444197 0.38073425 0.30636478]	[0.17258428 0.2126142 ]	[0.04452459]	0.9236539945349704	3.1949772989435545	0.3078756501778788	0.605616863512023	0.8957530365148374	0.349377478471473	0.5298435386254826	0.7390460222418113	0.001861737545525609
0.001398764556237748	0.0011373675179746404	0.0008744404302128535	0.0005871767154423435	0.0003685102337359659	0.0001404376797347275	0.003261832734477623	[1.51386427 1.72619096 1.84549031 1.84549031 1.72619096 1.51386427]	[1.21330859 1.49793135 1.51040574 1.41126702 1.25107577]	[0.95052009 1.16284678 1.16284678 0.95052009]	[0.68863348 0.76225049 0.67159843]	[0.39955026 0.48332883]	[0.16527931]	0.6476625452865196	3.787998824765836	0.23152157300342924	0.5408088966568444	0.8794677374699879	0.25151477065812794	0.4119673710428832	0.4130844641905065	0.0017906456949260483
1.6778614179192047e-05	1.3576535655806688e-05	1.0305047382214235e-05	6.8285558553740605e-06	4.079937494862081e-06	1.2318045550915688e-06	0.002707383983832451	[0.01957932 0.0218154 0.02307844 0.02307844 0.0218154 0.01957932]	[0.01548116 0.0185717 0.01878596 0.01786758 0.01614129]	[0.01204313 0.01427922 0.01427922 0.01204313]	[0.00851736 0.00935041 0.00821982]	[0.00480372 0.0055271 ]	[0.00153217]	0.7729671473920224	2.764020840827332	0.3084920193976495	0.5076025556182818	0.8984174828727968	0.28671170280739133	0.302604986153073	0.6511511915227198	2.648652564043122e-05
0.0008703538200250304	0.0006970431381246164	0.0005176794087263167	0.0003194010126840603	0.00018502204657206241	5.2813972371654716e-05	0.0026654187894983644	[0.8920334 1.10023145 1.21355322 1.21355322 1.10023145 0.8920334 ]	[0.67587288 0.96263667 0.98877681 0.90103418 0.74582272]	[0.5296622 0.73786025 0.73786025 0.5296622 ]	[0.38328748 0.43412115 0.35225683]	[0.19236582 0.25671578]	[0.06297001]	0.7772763418546991	2.6516832762095675	0.2472903400628435	0.5567387143378398	0.8937004161776548	0.30381528640730326	0.6952867246005188	0.6040217859542716	0.0021354344099272365
0.001817147847349481	0.0014745279438034033	0.0011297351513613108	0.0007522647283122061	0.00046698006953078963	0.00016883137943252697	0.002515381200446103	[2.57864834 2.95344466 3.1645008 3.1645008 2.95344466 2.57864834]	[2.05988373 2.56361491 2.58532223 2.41062235 2.12840464]	[1.60964003 1.98443634 1.98443634 1.60964003]	[1.16022026 1.2901479 1.1290461 ]	[0.66315188 0.80955398]	[0.26154957]	0.7272944275377013	2.981889109364839	0.31370414818701975	0.6315026217437401	0.8464909014654054	0.2477737974631716	0.44081199277033195	0.48526591084646414	0.003683441107296332
0.0014973580407955083	0.0012167642600320122	0.0009356726734764663	0.0006231045131914176	0.00039444313083942167	0.00015780289937193182	0.003180693254982331	[1.42135479 1.66325024 1.79773015 1.79773015 1.66325024 1.42135479]	[1.13652749 1.45914112 1.47355933 1.35759526 1.17790214]	[0.89307484 1.13497029 1.13497029 0.89307484]	[0.65470925 0.72909186 0.63617006]	[0.37532339 0.47218709]	[0.16655544]	0.839326026611599	3.179503656706953	0.3138578810216584	0.5823238490392216	0.90525014739623	0.28760364727931065	0.5167771248407236	0.30854572933674695	0.0017481236689728865
7.043897043788576e-05	5.694277993690126e-05	4.335075433178516e-05	2.812337879506129e-05	1.736916633232773e-05	6.494541222723226e-06	0.0019183012076461798	[0.24703325 0.29704472 0.32438285 0.32438285 0.29704472 0.24703325]	[0.19441844 0.26148156 0.26555311 0.2420435 0.20525517]	[0.15264035 0.20265181 0.20265181 0.15264035]	[0.11212326 0.1252664 0.10734669]	[0.06114284 0.07997274]	[0.02591956]	0.8219103890802752	2.1131130242656857	0.31127600893985286	0.6832300066030712	0.8912067848395008	0.1261142259352003	0.6055279868785317	0.370557396852593	0.00036819362200381754
0.0009056572523025383	0.0007377292439426637	0.0005684152374226274	0.00038844542966857585	0.00024070623249828344	8.69077665471013e-05	0.0030296695092818814	[1.06325129 1.16279331 1.21926576 1.21926576 1.16279331 1.06325129]	[0.85654971 0.99090468 0.99683918 0.95212287 0.87563767]	[0.66893609 0.7684781 0.7684781 0.66893609]	[0.47944684 0.51893584 0.47080352]	[0.28260403 0.32080327]	[0.10702001]	0.901095699500322	2.7664906600174892	0.28512417295126097	0.5888299077601925	0.9193004709479934	0.25879648455016824	0.2608347856971763	0.5180732775544821	0.0011100464778689143
0.0014899542439073892	0.0011935508020246399	0.0008858330764285828	0.0005479696493149946	0.00031680994847633294	8.702821230093083e-05	0.0032447055271417904	[0.93058628 1.13622542 1.24898053 1.24898053 1.13622542 0.93058628]	[0.70573545 0.99045577 1.01656563 0.93181681 0.77725257]	[0.55240174 0.75804088 0.75804088 0.55240174]	[0.39678007 0.45072918 0.36491113]	[0.20135365 0.26323857]	[0.06269261]	0.8458372184371161	3.1376344879804563	0.2612007682485279	0.6030167196167165	0.9512824725662462	0.4130745547295943	0.6476025605790408	0.639629057353884	0.002196253804895368
0.00026620417165286827	0.00021549596815662167	0.00016421282799173933	0.00010762738114355288	6.642970320569892e-05	2.407803063510262e-05	0.002992577775083707	[0.21002356 0.24648324 0.26669077 0.26669077 0.24648324 0.21002356]	[0.16601115 0.21515961 0.21803701 0.20133639 0.17405859]	[0.13004618 0.16650586 0.16650586 0.13004618]	[0.09440839 0.10546564 0.09082743]	[0.05267537 0.06624689]	[0.0211741]	0.729072893142568	3.194202735231968	0.2634958306243105	0.5411603214027346	0.9122974951810187	0.36688551281736226	0.5001232255769462	0.43902383666989764	0.00028835181036929294
0.0009569586005517489	0.0007712673023423504	0.000583249215760892	0.0003727122430911334	0.00022605564840300787	7.89451181675247e-05	0.0033435116767790898	[0.7072398 0.85893373 0.94167897 0.94167897 0.85893373 0.7072398 ]	[0.551194 0.75584855 0.76970198 0.69983891 0.58822345]	[0.43217764 0.58387156 0.58387156 0.43217764]	[0.31635525 0.35476872 0.29997801]	[0.16780676 0.2225691 ]	[0.06696934]	0.8405584959402467	3.313726027062818	0.33655453651859907	0.545980091134801	0.9006322782448954	0.34041322672412067	0.6478869482960989	0.4443807915325033	0.001256814963524878
0.00012376998664399673	0.00010029676592336202	7.65713955839876e-05	5.047913173279739e-05	3.126704121313004e-05	1.1445585216660789e-05	0.0028677995792047674	[0.10244962 0.11931679 0.12869361 0.12869361 0.11931679 0.10244962]	[0.08122848 0.10395467 0.10523537 0.09750819 0.08485041]	[0.06362927 0.08049644 0.08049644 0.06362927]	[0.04614373 0.05143444 0.04452945]	[0.02600568 0.03233462]	[0.01049067]	0.8237793641161567	2.7476264107165016	0.22600405290556466	0.6199498695952969	0.8630484200745178	0.36732134940123656	0.4703161741545575	0.4345608105004435	0.00013266375874833005
0.00010365155244734475	8.32777855151597e-05	6.243295297684055e-05	3.9204329453887456e-05	2.329821973652736e-05	7.614318449502564e-06	0.0025794786507017395	[0.09476548 0.1164658 0.12819008 0.12819008 0.1164658 0.09476548]	[0.07278497 0.10226738 0.10472434 0.09512375 0.07908184]	[0.05710133 0.07880165 0.07880165 0.05710133]	[0.04174926 0.04688897 0.03899969]	[0.02148683 0.02878733]	[0.00807117]	0.7301197801342015	2.85130475491565	0.3058205364366514	0.5363346962756618	0.9196391686186514	0.3531204103374659	0.6756328822004569	0.49552132087987316	0.00018365332319274496
0.0002759431564691135	0.00022139884016559994	0.00016525802691830525	0.0001030218091740003	6.053514490319259e-05	1.8607118386984657e-05	0.00211505635994852	[0.40611793 0.49901443 0.54940563 0.54940563 0.49901443 0.40611793]	[0.31007542 0.43713033 0.448251 0.40821739 0.33912171]	[0.2430792 0.3359757 0.3359757 0.2430792]	[0.17668778 0.19929478 0.16392195]	[0.09012978 0.12013753]	[0.03174874]	0.6595574552807298	2.6751871456427048	0.29540314465199236	0.597519917124362	0.9016608899979047	0.26754123320856776	0.672915824426454	0.5511581838500962	0.0008550198002656768
0.00011218131656818637	9.074029462953437e-05	6.889505035502852e-05	4.5221654615641214e-05	2.743841985491459e-05	9.045472067085789e-06	0.0035009215892655614	[0.16936124 0.19446691 0.20852076 0.20852076 0.19446691 0.16936124]	[0.13357898 0.16784371 0.17005874 0.15916303 0.14005828]	[0.10427602 0.12938168 0.12938168 0.10427602]	[0.07461354 0.08306323 0.07171041]	[0.04175064 0.05049762]	[0.01493872]	0.824811966832955	3.5259313757039874	0.2534748407859828	0.6456838206296058	0.9029663945278149	0.16699189577906834	0.4094469958238091	0.55974998185712	0.00023781057059616822
0.0026431252839550063	0.002133130739309094	0.0016253035910911405	0.0010438188233812748	0.0006432393430996484	0.00024489502566179763	0.002865454747160887	[2.2845209 2.81812853 3.10789364 3.10789364 2.81812853 2.2845209 ]	[1.79597621 2.50764046 2.54512815 2.28252212 1.89981203]	[1.41126734 1.94487497 1.94487497 1.41126734]	[1.05030188 1.16998083 1.00346913]	[0.55451327 0.76218262]	[0.24624988]	0.8154580122136081	3.1642714493437873	0.3047914774915864	0.6938510425871931	0.859803132209609	0.33509690807214254	0.7782895731999433	0.318728544518868	0.004482180377933137
0.00015773852329564652	0.0001270064561279091	9.531515203688847e-05	6.1015905869660965e-05	3.607220264379368e-05	1.0548108989801228e-05	0.0022963540429429496	[0.18079512 0.21141098 0.22845356 0.22845356 0.21141098 0.18079512]	[0.14013657 0.1824752 0.18593834 0.17337941 0.15000267]	[0.10934412 0.13995998 0.13995998 0.10934412]	[0.07780351 0.08749066 0.07339964]	[0.04198301 0.05154617]	[0.01343483]	0.7580159299276185	2.563641538109993	0.3403046981442527	0.5544750294847367	0.9248062546956862	0.33011367772466027	0.464397936994498	0.6355806269414251	0.000311598830844248
0.004692256809901684	0.003819601713488935	0.0029477324984122405	0.001985283775655503	0.0012616162371655675	0.0004996816904104794	0.0033791860178093006	[4.7584682 5.46137727 5.85873916 5.85873916 5.46137727 4.7584682 ]	[3.83446258 4.76946092 4.79792225 4.45707291 3.92974057]	[3.00573495 3.70864401 3.70864401 3.00573495]	[2.18652385 2.43427251 2.14269562]	[1.27750187 1.57123319]	[0.55424451]	0.8359727478393707	3.0379663832073143	0.24217534889898545	0.5195024696901045	0.9074321232561049	0.2575965057244797	0.4840229248335195	0.3731002053781154	0.006649531314230245
0.00011561634287454408	9.32950122173071e-05	7.061160893779726e-05	4.547810947822375e-05	2.7649459956244122e-05	9.562945772621324e-06	0.0023667025574832363	[0.11039655 0.13194724 0.14378569 0.14378569 0.13194724 0.11039655]	[0.08630072 0.11547122 0.11747095 0.10775822 0.09170163]	[0.0676058 0.08915648 0.08915648 0.0676058 ]	[0.04913562 0.05512317 0.0467487 ]	[0.02658373 0.03426607]	[0.01033826]	0.8098719874845778	2.404973724496804	0.2962111391205457	0.5705652533137268	0.9347593547340419	0.3773641963219122	0.5652556818806181	0.4712631123145614	0.00017524076310270248
0.0007914788291698441	0.0006335465154145417	0.0004716419145503684	0.00028980917997387427	0.0001681441384432174	5.1346052341823204e-05	0.0025575640116017265	[1.0707267 1.34622501 1.49397391 1.49397391 1.34622501 1.0707267 ]	[0.81094769 1.18662306 1.21969447 1.0976393 0.89662431]	[0.63684531 0.91234362 0.91234362 0.63684531]	[0.46834101 0.52491136 0.4305009 ]	[0.22892877 0.31856696]	[0.08212762]	0.8470084751573351	2.5764002188650488	0.27407043236742157	0.6595250623227528	0.8795455805599464	0.2360213792299066	0.8051982294104346	0.5299592967928933	0.0027262129213611354
0.00047876690085279095	0.0003868221835132315	0.00029340344076720536	0.00019062046029102376	0.00011618103021783039	3.9814158706995634e-05	0.002865331880350127	[0.41560805 0.48909617 0.52984021 0.52984021 0.48909617 0.41560805]	[0.32655045 0.42619671 0.43258528 0.39966899 0.34451126]	[0.25545366 0.32894178 0.32894178 0.25545366]	[0.1845409 0.20678387 0.17653583]	[0.10152891 0.12786604]	[0.03861618]	0.7217573869499752	3.245292582205467	0.2674832358839575	0.5912758656455235	0.9620479520782633	0.34741878209754373	0.5075616410713547	0.4998617287380134	0.0006323620552054911
0.0005400947413382942	0.0004334125883828884	0.0003248893528537133	0.00020246110976231667	0.00011982402170019822	4.028448877247427e-05	0.0033115895371102337	[0.32755728 0.41000504 0.45391152 0.45391152 0.41000504 0.32755728]	[0.25062471 0.36198142 0.37137045 0.33380285 0.27392516]	[0.19699259 0.27944035 0.27944035 0.19699259]	[0.14585728 0.16244336 0.13575615]	[0.07298066 0.10120692]	[0.02876698]	0.80245232549063	3.280463995262304	0.2972656069612515	0.5213630716276154	0.942591253857146	0.40828840593135424	0.7757202021517112	0.44390607841701246	0.0006937455733820602
0.0009535568473640751	0.0007739892270457449	0.0005929501247435902	0.0003948911915035841	0.00024570566087174555	9.048733622629438e-05	0.0026189370314337237	[1.24232551 1.42577656 1.52862688 1.52862688 1.42577656 1.24232551]	[0.99111879 1.23788533 1.24983676 1.16512524 1.02685088]	[0.77564416 0.95909521 0.95909521 0.77564416]	[0.56066734 0.62267915 0.54457546]	[0.32097711 0.39161046]	[0.12891221]	0.8831844204433681	2.7054087489190453	0.31656928357235226	0.6862428911560879	0.8933006208890548	0.2587788155190293	0.43053317042475714	0.45029674056545643	0.0015886310064086443
0.004661275733476665	0.0038018510963853096	0.0029396858068336134	0.0020074358656223153	0.0012702282969636893	0.0004976982676297874	0.0036183396186821965	[3.27906533 3.65646494 3.8702717 3.8702717 3.65646494 3.27906533]	[2.64961537 3.15334035 3.1706659 2.99274145 2.70578489]	[2.07633493 2.45373454 2.45373454 2.07633493]	[1.50287209 1.64654256 1.47733748]	[0.89286149 1.0475451 ]	[0.37347391]	0.8797942123309126	3.722238916839107	0.340359356627555	0.6572873325214821	0.856676535063758	0.3555957584147561	0.34973468974153327	0.40723848615425473	0.0036069450230387066
0.0020361884495119264	0.001654692380355234	0.0012700507489242464	0.000861595284309432	0.0005251723728986657	0.0001741873353358301	0.0014773782386940694	[2.94724415 3.21902141 3.37364662 3.37364662 3.21902141 2.94724415]	[2.36807485 2.73589855 2.75137682 2.62958139 2.4210208 ]	[1.84185149 2.11362875 2.11362875 1.84185149]	[1.30924329 1.41904887 1.28510432]	[0.75908658 0.8623017 ]	[0.26417086]	0.5647567710000676	2.3725900421291213	0.3842126680010779	0.5760877146332893	0.9612843601544258	0.43092332675344047	0.2732345859079181	0.621085949571698	0.003988011477349921
0.0013008436653499575	0.0010554740135331488	0.0008082246220226109	0.0005366143958214154	0.0003341814345611968	0.00012393858900340966	0.0032328460024014303	[1.22305174 1.41318042 1.51950996 1.51950996 1.41318042 1.22305174]	[0.974605 1.23011822 1.24263392 1.15437173 1.01156025]	[0.76311351 0.95324219 0.95324219 0.76311351]	[0.55285096 0.61530432 0.53623145]	[0.31507846 0.38842226]	[0.12816574]	0.8267267627829485	3.2859079893648064	0.3085860621878884	0.5944549205430194	0.8913256616079143	0.2888082597568035	0.4564608376901717	0.4339985649890556	0.001596617803938135
0.00020424419892422317	0.00016589152322700072	0.00012724154206006063	8.489078345102428e-05	5.30994433496736e-05	2.0103978496135853e-05	0.003293920745435155	[0.36572156 0.42067981 0.45139348 0.45139348 0.42067981 0.36572156]	[0.29195077 0.36575517 0.36941802 0.34395258 0.30259226]	[0.22882147 0.28377972 0.28377972 0.22882147]	[0.16602465 0.184211 0.16125986]	[0.09540518 0.1166494 ]	[0.03943873]	0.8235871104869898	3.538186440070132	0.26580870158664205	0.7238407681258986	0.8497781646896562	0.1494190673735548	0.43068259885802657	0.405151838649802	0.0004284492376363241
0.0004520251902656016	0.00036928259065390867	0.00028652743726816207	0.0001952723566624717	0.00012657750486876765	5.515364794122155e-05	0.0029431618176780513	[0.44362903 0.50885448 0.54528268 0.54528268 0.50885448 0.44362903]	[0.35837132 0.44502196 0.44842428 0.41696585 0.36819582]	[0.28293811 0.34816357 0.34816357 0.28293811]	[0.20872832 0.23022402 0.20433425]	[0.12475351 0.15162015]	[0.05915583]	0.9405856223417867	2.6641188186749933	0.25051237970482654	0.6740698813735198	0.929948638932335	0.30585993071380724	0.43606141057102765	0.15113671490356362	0.0003805786329047324
0.000554994966428256	0.00044803720707644657	0.00034044798215927813	0.00021913938450281176	0.000134615748506992	5.010594742924057e-05	0.003174341611761838	[0.46252068 0.5630198 0.61756853 0.61756853 0.5630198 0.46252068]	[0.36250069 0.49715247 0.50566951 0.45809994 0.3847743 ]	[0.28475432 0.38525344 0.38525344 0.28475432]	[0.2101475 0.23452434 0.20035846]	[0.11249403 0.15012848]	[0.04801849]	0.7255096171390014	3.4280242545867727	0.22508335049267275	0.6049444546204631	0.8881232931240198	0.3173855246371732	0.6642348189384684	0.3617290365856889	0.0007528356630925908
0.0012962408166754154	0.0010531146342660927	0.0008079510867335743	0.0005461114600461574	0.00033422490222904456	0.00011284266161726285	0.0020327341898290522	[2.80436453 3.09082568 3.25356592 3.25356592 3.09082568 2.80436453]	[2.25055624 2.63783621 2.65428302 2.52509016 2.30590044]	[1.75209215 2.0385533 2.0385533 1.75209215]	[1.24817142 1.36100879 1.22294766]	[0.72257551 0.83186431]	[0.25780516]	0.7034137043734804	2.2888394651938917	0.2706972145343103	0.5570708964380505	0.9068242840746817	0.2079031926814247	0.30248440086125916	0.5961561186560953	0.003801183904420413
0.0020909319087987514	0.0016882889920326032	0.0012794053840185786	0.000831873390239332	0.0005020008587038214	0.0001598976637709209	0.0031169623160879245	[2.03950405 2.37103455 2.55708017 2.55708017 2.37103455 2.03950405]	[1.60530687 2.05698788 2.08287241 1.93503044 1.68544679]	[1.25124961 1.58278011 1.58278011 1.25124961]	[0.8945322 1.00340112 0.85809748]	[0.49207104 0.61024898]	[0.17247594]	0.914053377780018	2.601354015280055	0.22750692098335626	0.5629455355627624	0.8922834586014761	0.2871719835741538	0.4856657185980619	0.5900789858614953	0.003638360179878557
0.0010900948009197426	0.0008857037868976378	0.0006807930066396386	0.00045508149062428065	0.0002857843220707051	0.0001085215060870655	0.0027089757099596676	[3.26175083 3.75282971 4.02930609 4.02930609 3.75282971 3.26175083]	[2.6147542 3.2712126 3.29605457 3.06210333 2.69387882]	[2.04688219 2.53796108 2.53796108 2.04688219]	[1.48392233 1.65210107 1.44781382]	[0.85486384 1.0530327 ]	[0.35588969]	0.8858494647563768	2.6811463984054593	0.32829172168694	0.6232894496672697	0.8918665272130719	0.10868142575623929	0.47063705037117076	0.4221849286923336	0.004562487102947949
0.0005541068040658448	0.0004460033890062463	0.0003349355521427472	0.00021359650698355427	0.00012678386329276428	3.8230053022546475e-05	0.0024534245528415595	[0.68745059 0.8136731 0.88370064 0.88370064 0.8136731 0.68745059]	[0.53273698 0.7062711 0.71966257 0.66616875 0.57072412]	[0.41601051 0.54223302 0.54223302 0.41601051]	[0.29765573 0.33565391 0.28067606]	[0.15925235 0.20031946]	[0.05326105]	0.7612699382377742	2.764820255153978	0.3289810447897904	0.6053802484966128	0.8488813872372867	0.28247660948572006	0.5226987126467173	0.606285015188109	0.0012649340699910276
0.0007444312645695024	0.0006016076089917303	0.000456926948930989	0.0002971122148153231	0.00018165780445702842	6.304016861740132e-05	0.0030836201349097175	[1.01127117 1.19275895 1.29347782 1.29347782 1.19275895 1.01127117]	[0.79609556 1.04154133 1.05619458 0.97359295 0.83794592]	[0.62277031 0.80425809 0.80425809 0.62277031]	[0.45064868 0.50527723 0.43190628]	[0.24798887 0.3144132 ]	[0.09587235]	0.8151920274385522	3.0666863535810407	0.26025875741056004	0.6037166971886846	0.9047467611575923	0.20588425329766763	0.5282452293232844	0.487933240006505	0.0015952285723975933
0.0010177079792537777	0.0008196802986177656	0.000617678264104494	0.0003944204457406733	0.00023658889812838842	7.621344459424644e-05	0.0028540406754492126	[0.99493766 1.19052694 1.29851386 1.29851386 1.19052694 0.99493766]	[0.77373557 1.04020843 1.05890749 0.97229175 0.82621488]	[0.60501279 0.80060207 0.80060207 0.60501279]	[0.43682197 0.49225226 0.41336317]	[0.23310742 0.30060265]	[0.08445508]	0.8002040221873602	3.141400867953055	0.3313852986100283	0.628051047217098	0.8809320508577858	0.3052851426812986	0.5797071947770837	0.5438183003064968	0.001844180887298835
0.00020835599300649598	0.0001677972996911336	0.00012666125994431642	8.055622466700111e-05	4.8674078248869334e-05	1.6997338984851335e-05	0.0028171873768018402	[0.18661923 0.22810988 0.25057984 0.25057984 0.22810988 0.18661923]	[0.14485658 0.2008279 0.20492315 0.18591602 0.15544321]	[0.11368056 0.15517121 0.15517121 0.11368056]	[0.0834687 0.09343727 0.07883412]	[0.0438266 0.05859083]	[0.01756872]	0.9298213935584737	2.372768527119278	0.28618719560149586	0.5186877128735868	0.9235397645721323	0.33157746377995445	0.6654221804952218	0.4338145296044786	0.00033001793950010157
7.00959497736727e-05	5.693629927301723e-05	4.363031408779714e-05	2.9236152218994573e-05	1.811943838464461e-05	6.558673692318092e-06	0.0031702641415180515	[0.04942415 0.05586778 0.05948982 0.05948982 0.05586778 0.04942415]	[0.03946847 0.04817394 0.04862764 0.04572493 0.0408238 ]	[0.03086813 0.03731176 0.03731176 0.03086813]	[0.02221879 0.02450236 0.02161 ]	[0.0128243 0.01524423]	[0.00499085]	0.8128578580593407	3.069107289331199	0.27235007736337513	0.5621216532134443	0.8474743797009093	0.4002270910556873	0.3612813366119745	0.47785039889158065	5.6430499565869276e-05
0.001481097416867912	0.0011953226997242048	0.0009051338576040003	0.0005853344610698871	0.0003542920652268543	0.0001164880218624946	0.004387057817784537	[1.56628643 1.84608626 2.00194822 2.00194822 1.84608626 1.56628643]	[1.22906897 1.60927222 1.63232832 1.50657247 1.29706994]	[0.95985249 1.23965232 1.23965232 0.95985249]	[0.69076343 0.77655159 0.66007347]	[0.37668226 0.47677257]	[0.13784263]	0.9170024541592046	3.9350716249873363	0.2958030069474012	0.5937886185956918	0.850573278691273	0.18598776836097713	0.5319668237115006	0.5453275731124765	0.002757118815363968
6.44854984877236e-05	5.2471258867481805e-05	4.0351863012101615e-05	2.726795453099255e-05	1.7032149533794827e-05	6.372430116561326e-06	0.0033022473060177926	[0.04448387 0.04991833 0.05297902 0.05297902 0.04991833 0.04448387]	[0.03568353 0.0430003 0.04334842 0.04087236 0.03673557]	[0.02793523 0.0333697 0.0333697 0.02793523]	[0.02015348 0.02212677 0.01968027]	[0.01177944 0.0138718 ]	[0.00471441]	0.868491281365979	3.1813470322627744	0.3027594738825207	0.592688354998752	0.9053866816109422	0.39521045847783093	0.3390603679321281	0.44332312325081097	4.6452835107581756e-05
0.0009578820744505679	0.000779556705980615	0.0005999294588918953	0.0004057596262410211	0.0002538069305063262	9.525058278311948e-05	0.0026775704117069465	[1.10725513 1.24231413 1.31849959 1.31849959 1.24231413 1.10725513]	[0.88930058 1.07079343 1.07880304 1.01668874 0.91399243]	[0.69603787 0.83109687 0.83109687 0.69603787]	[0.50215769 0.5516455 0.49101228]	[0.29383367 0.34661991]	[0.11806876]	0.8898601258601233	2.882899654707855	0.36536452211014814	0.6806034113637054	0.9016705506803725	0.290905395301302	0.348492551460141	0.44722567908962096	0.001215962997364752
0.003079717666775001	0.002497976776031019	0.0019118490184117953	0.00127051829979436	0.0007866854259451197	0.000281702237733191	0.003212019450894544	[2.28374094 2.61848015 2.80680145 2.80680145 2.61848015 2.28374094]	[1.82158147 2.27216283 2.29261835 2.1375773 1.8854 ]	[1.42324053 1.75797974 1.75797974 1.42324053]	[1.02522415 1.14045465 0.99624704]	[0.58416103 0.71346116]	[0.22825517]	0.7466738579278913	3.790019256395538	0.3378229577174482	0.6143573503497459	0.9068257991323045	0.3709808840498813	0.4401173539404892	0.49299587484565566	0.0032658459807401617
0.004259354056042723	0.003474659085226476	0.0026910849785162574	0.0018276106404447145	0.0011748553138206726	0.000485908349323911	0.0025015466233866504	[5.73289109 6.54864225 7.01093822 7.01093822 6.54864225 5.73289109]	[4.63728352 5.71984853 5.75025478 5.35367734 4.73902151]	[3.64341394 4.4591651 4.4591651 3.64341394]	[2.66039703 2.95612741 2.61367099]	[1.58022387 1.92638447]	[0.71242707]	0.822009008424069	2.5386518955042052	0.24704806095900672	0.6619816057863253	0.8872711451693841	0.2632481824021362	0.47690976265905805	0.30702756831438005	0.007414133542301059
0.0001292901940306257	0.0001041577495188038	7.831716795279631e-05	5.023310933607703e-05	2.9882163506346516e-05	9.062944862699675e-06	0.0028197918398186763	[0.2018135 0.23673809 0.25614736 0.25614736 0.23673809 0.2018135 ]	[0.15677895 0.20485408 0.20862081 0.19399352 0.16743748]	[0.12240293 0.15732753 0.15732753 0.12240293]	[0.08741123 0.09828138 0.08265854]	[0.04726696 0.05853698]	[0.01576312]	0.7010709612681406	3.267210483572808	0.2877499965804157	0.5785954783975789	0.8771733396189548	0.19686567672474475	0.4794408847131953	0.6075831597986717	0.0003413597821804726
0.0006057222806947903	0.0004914283864939309	0.00037562623405317804	0.0002512151305448297	0.00015368996994262634	5.2152268366354074e-05	0.0020226149869769657	[0.91313459 1.02330843 1.08550605 1.08550605 1.02330843 0.91313459]	[0.72798038 0.87770454 0.88574959 0.83714094 0.75292844]	[0.56777424 0.67794808 0.67794808 0.56777424]	[0.40558192 0.44617139 0.39431464]	[0.23255163 0.27271179]	[0.08422261]	0.8883033684467384	1.970485455410616	0.2814630933603866	0.6588267867074094	0.9149195833151891	0.29559106182615935	0.33717860321459453	0.5605864801420558	0.0011635606394300598
0.0008888445033632093	0.0007171554119756615	0.0005431635479837638	0.00034968916933372595	0.00021266925464854427	7.329774443735014e-05	0.002549126915728832	[0.9933227 1.18918965 1.29711951 1.29711951 1.18918965 0.9933227 ]	[0.77763803 1.04247864 1.05931466 0.9698454 0.82449151]	[0.60880684 0.80467379 0.80467379 0.60880684]	[0.4424544 0.4970411 0.42154808]	[0.23883681 0.30978234]	[0.09288381]	0.824379288635756	2.556184964877296	0.28193285642459714	0.5907984352005968	0.9498776036949272	0.29889533859457884	0.589148717043045	0.4779137964008801	0.0017019962072720193
8.606873222762202e-05	6.932676933914914e-05	5.217511970757613e-05	3.333379207776598e-05	1.9960001231827654e-05	6.390304194481306e-06	0.0026262942433714436	[0.12571879 0.14982714 0.16311177 0.16311177 0.14982714 0.12571879]	[0.09757512 0.13051202 0.13303627 0.12260836 0.10447185]	[0.07632818 0.10043652 0.10043652 0.07632818]	[0.05501604 0.06193014 0.05196073]	[0.02947201 0.03756269]	[0.0105425]	0.7759476693309282	2.9044017128880215	0.3561088685991754	0.5567108762912053	0.910099507959258	0.22284063324703735	0.5437162475776616	0.5488722802162301	0.00021496841404338677
0.005203573622348072	0.004238368985738401	0.0032735165592664896	0.0022047832866148287	0.0014103317993212976	0.0005790776534519308	0.0029641947922294117	[3.5265623 4.0764722 4.38529407 4.38529407 4.0764722 3.5265623 ]	[2.83904615 3.57041401 3.59648224 3.33041464 2.91920842]	[2.23169227 2.78160217 2.78160217 2.23169227]	[1.63420014 1.81815669 1.59780372]	[0.956832 1.18426814]	[0.43185272]	0.8133243953898864	2.928349051304079	0.30819835440049737	0.5424284518328475	0.8609972576395808	0.43677164463006674	0.495877570430985	0.2901095481552689	0.004325937409329565
0.00023874557725129885	0.00019276612155201854	0.0001457302356777088	9.470439837109152e-05	5.695420625686463e-05	1.807402617423328e-05	0.003563322912491445	[0.1335751 0.15474099 0.16655437 0.16655437 0.15474099 0.1335751 ]	[0.10467308 0.13368153 0.13573924 0.12670935 0.11060252]	[0.0817005 0.10286639 0.10286639 0.0817005 ]	[0.05838122 0.06528119 0.05573035]	[0.03219406 0.03931103]	[0.01114678]	0.928230830213898	3.116896741533181	0.29563307927785065	0.575245682956917	0.8521385957342079	0.43934989268957614	0.43702033924745276	0.5837233719331997	0.0002032023513780118
0.0006694331819218644	0.0005401479506222037	0.00041007295755679664	0.0002633531820872529	0.00016128545770986396	5.9111059492659846e-05	0.002532298485342018	[0.92487022 1.12697727 1.23692595 1.23692595 1.12697727 0.92487022]	[0.72423797 0.99534727 1.01222319 0.91661628 0.7691697 ]	[0.56853745 0.77064451 0.77064451 0.56853745]	[0.41895058 0.4682917 0.39907361]	[0.22330458 0.29882787]	[0.09400206]	0.6858746981031488	3.1639186262259864	0.36037855013877845	0.5576428591105604	0.8776088152920056	0.23975986920415152	0.6759959248433476	0.3829677720736445	0.0015982170153648508
0.001632674085882627	0.0013090922796495242	0.0009757214023190925	0.0006073842284608225	0.00035381340257947526	9.997198947248147e-05	0.002818912049300871	[1.51244579 1.84226729 2.02402924 2.02402924 1.84226729 1.51244579]	[1.15552079 1.61024309 1.64708444 1.50631084 1.26040179]	[0.90347679 1.23329829 1.23329829 0.90347679]	[0.64968369 0.73734877 0.60239035]	[0.33183147 0.43626234]	[0.10661087]	0.783249467465526	3.2098631983004107	0.35061387836596286	0.6043852507388638	0.9412583500099735	0.3211850656757781	0.6599703632379637	0.626118658952078	0.0036623370203009674
0.0004796141852519198	0.00038975793778050404	0.0002988828531660431	0.00020156892902584294	0.00012412742829257358	4.349075097488233e-05	0.0028345667315483962	[0.61144571 0.67964071 0.7181881 0.7181881 0.67964071 0.61144571]	[0.48946447 0.58188531 0.58656956 0.55627275 0.504053 ]	[0.38207176 0.45026676 0.45026676 0.38207176]	[0.27348202 0.29918574 0.26689504]	[0.15865915 0.18400902]	[0.05897746]	0.8367826968213327	2.8939133830725337	0.29936723816315963	0.6037448958229281	0.9838900871955272	0.25117948451421657	0.3084257614088027	0.5335115681453634	0.000703434445056759
0.002544158011660064	0.002067645713858794	0.0015903701169079668	0.0010605867261810214	0.0006709694540309888	0.00026601190100724003	0.0029605315164849518	[2.20761644 2.57307198 2.77710427 2.77710427 2.57307198 2.20761644]	[1.7673073 2.25482338 2.27526604 2.10000204 1.82783874]	[1.38752961 1.75298515 1.75298515 1.38752961]	[1.01455709 1.13060684 0.98725202]	[0.58311727 0.73032924]	[0.25579608]	0.8463669586389404	3.154350782378319	0.41044813983975187	0.5564509026992017	0.8885287066628506	0.33915445547000644	0.5102673579303293	0.33349846347486345	0.002834500851400011
0.001776754598248572	0.0014376899569738867	0.0010949940417833192	0.0007181349419746512	0.0004404811966346359	0.00015251257533173196	0.003288920353953598	[1.81029395 2.10684334 2.27277751 2.27277751 2.10684334 1.81029395]	[1.43319487 1.83394924 1.85501966 1.7192287 1.49674108]	[1.119642 1.41619139 1.41619139 1.119642 ]	[0.80675705 0.90263343 0.77800949]	[0.45021371 0.56100092]	[0.17199064]	0.8692793264807416	3.1861406109571835	0.28842120239925395	0.6113297502475556	0.9361915484595784	0.26031999644071246	0.48908223996949096	0.5103300541818182	0.002842578022733784
0.0003235397449468324	0.00026257097803312996	0.00020080468752046003	0.00013425554980130096	8.252571946197264e-05	2.8725579583379896e-05	0.0028309681274170605	[0.31994289 0.36025202 0.38295285 0.38295285 0.36025202 0.31994289]	[0.2550331 0.30971884 0.31270016 0.29482717 0.26406681]	[0.19915702 0.23946615 0.23946615 0.19915702]	[0.14271399 0.15725033 0.13864775]	[0.08195462 0.09674106]	[0.03055461]	0.7614601242360362	3.0795403136615995	0.28071013979965564	0.616195298494416	0.8663561217958361	0.3206395860260707	0.3480813606940624	0.5266260844686709	0.0003869559725560637
0.000772121569464639	0.0006275452781597313	0.00048138546398943485	0.00032448375971232005	0.0002004114256348254	7.1209038492193e-05	0.003816682895506705	[0.48832444 0.54467549 0.57649366 0.57649366 0.54467549 0.48832444]	[0.39091481 0.4671758 0.47101062 0.44583222 0.40275134]	[0.30534171 0.36169276 0.36169276 0.30534171]	[0.21894495 0.23992839 0.21360589]	[0.12709385 0.14819258]	[0.04804859]	0.8411334715827508	3.6886090624938817	0.2637923143858677	0.5929249228212284	0.9482502733454378	0.37491124220627836	0.3194645870261816	0.5144624898405363	0.0005541563009943809
0.001770820477017433	0.0014303431088132756	0.0010875386618712016	0.0007041983785710141	0.0004318401540521392	0.00015276772896646304	0.001965316624016759	[2.11334302 2.52628053 2.75508997 2.75508997 2.52628053 2.11334302]	[1.66493065 2.22077981 2.25020992 2.05607114 1.75137461]	[1.30296224 1.71589976 1.71589976 1.30296224]	[0.94846031 1.06588213 0.90929949]	[0.51608743 0.67221939]	[0.20650015]	0.740033467954884	2.5041414999217615	0.4376145832004418	0.5779938534928064	0.8733887490208418	0.363445054628305	0.609811839392904	0.45751283013693045	0.0037844105783344704
0.002561426120446751	0.0020798501962364267	0.001595926010219506	0.0010620462317041154	0.0006659743680526864	0.0002542924009729288	0.003276731500649841	[1.67320413 1.93921818 2.0879297 2.0879297 1.93921818 1.67320413]	[1.33636833 1.69261818 1.70878687 1.58338441 1.3842971 ]	[1.0474613 1.31347534 1.31347534 1.0474613 ]	[0.76167942 0.84811192 0.74008825]	[0.43590473 0.54073887]	[0.18318721]	0.8448935788911859	2.891531990698167	0.2504745143139681	0.5048387773364336	0.8772836683680781	0.40903211826125896	0.4768603059318123	0.39404740937071214	0.0021673912292981346
3.9049634823494585e-05	3.140199559359076e-05	2.3567009676962336e-05	1.4886555886294625e-05	8.872594304227198e-06	2.8721923305227016e-06	0.0022918596416116477	[0.03238056 0.03935241 0.04314807 0.04314807 0.03935241 0.03238056]	[0.02495638 0.03445213 0.03522585 0.03217585 0.02698224]	[0.01955806 0.02652991 0.02652991 0.01955806]	[0.01421548 0.01599999 0.01332649]	[0.00743207 0.00976841]	[0.00273519]	0.7684829188249837	2.6422947424432	0.296578807280279	0.6690439300551773	0.9174315198017344	0.44238326263072714	0.6233488915776783	0.517373192243985	5.963326208423404e-05
0.00013722276234051818	0.00011003060510986746	8.200186103115888e-05	5.090859533085216e-05	2.981560886640479e-05	9.15712142896678e-06	0.0026605492153970443	[0.21720339 0.2683397 0.29593723 0.29593723 0.2683397 0.21720339]	[0.16525352 0.2351714 0.24155029 0.21958881 0.18159802]	[0.12964815 0.18078446 0.18078446 0.12964815]	[0.09447339 0.10644249 0.08733148]	[0.04776496 0.06412582]	[0.01688079]	0.8022596936940181	2.883228619788327	0.29841743289928235	0.649056877930876	0.8956911920156733	0.19685884075909438	0.6916709772823059	0.5449577987835369	0.0004623329595897435
0.003795191941158389	0.0030929273800975807	0.0023893120837842003	0.0016262674981791015	0.0010259726960906762	0.00039506501953103515	0.002508486251585225	[4.34948496 4.86454627 5.15684935 5.15684935 4.86454627 4.34948496]	[3.51343881 4.20007314 4.22138184 3.97642378 3.58559047]	[2.74954432 3.26460563 3.26460563 2.74954432]	[1.98619258 2.18305866 1.95318064]	[1.1733299 1.38669498]	[0.48423942]	0.8802685241497283	2.2234734878511175	0.2925006223468274	0.5112708577933571	0.8995613134409302	0.3140195948781756	0.37343309733275365	0.4414475652407841	0.005435450826847869
0.00025058118606916744	0.00020283143356003385	0.0001546844187426437	0.00010116494885025555	6.267891934634478e-05	2.3293943742881412e-05	0.0025393262705863695	[0.39393776 0.46674397 0.50691125 0.50691125 0.46674397 0.39393776]	[0.31136439 0.4091585 0.41474878 0.3808154 0.3267632 ]	[0.24418982 0.31699602 0.31699602 0.24418982]	[0.17826762 0.1992369 0.17143034]	[0.09894061 0.12647742]	[0.04115223]	0.7036699654279369	3.1703175073827774	0.305275326545601	0.659645774050267	0.8707652075579381	0.21522424917732286	0.5442889302729733	0.39761183184544135	0.0005531724149774571
4.0835769163196125e-05	3.305691799901001e-05	2.5157667868703717e-05	1.654087861508727e-05	1.0131219045343238e-05	3.5090282529406883e-06	0.0021603965487857315	[0.04945965 0.05717644 0.06148198 0.06148198 0.05717644 0.04945965]	[0.03909371 0.04956249 0.05020224 0.04676923 0.04093191]	[0.03056596 0.03828275 0.03828275 0.03056596]	[0.0220033 0.0245187 0.02118203]	[0.01235012 0.01513478]	[0.0046763]	0.8413305765451377	2.398108249970792	0.3314737888844261	0.6935829729652732	0.8978890416773526	0.335359761595893	0.43622166816100394	0.5049099741623653	6.669230117347133e-05
0.001056119871721105	0.0008578041018220776	0.000657627276668281	0.00044093836415791323	0.0002730635024771424	9.796394217664052e-05	0.002533454811492959	[1.37852322 1.55559297 1.65541867 1.65541867 1.55559297 1.37852322]	[1.10234524 1.3412177 1.35259019 1.27203775 1.13749746]	[0.86131948 1.03838923 1.03838923 0.86131948]	[0.61902381 0.68292872 0.60313831]	[0.35720043 0.42474755]	[0.13780457]	0.698545724020937	3.2221889216515613	0.32431125658666576	0.6444248673030334	0.8921863752197804	0.27092525420140545	0.3691762157897333	0.49976051498389423	0.0017124336912031338
0.00011785808348368853	9.520471435227322e-05	7.21997772221852e-05	4.680237842674998e-05	2.8562828030486546e-05	9.93426318461143e-06	0.0019917561197310804	[0.13542375 0.16037543 0.17414994 0.17414994 0.16037543 0.13542375]	[0.10627379 0.14004972 0.14226221 0.13102379 0.11236026]	[0.0832103 0.10816199 0.10816199 0.0832103 ]	[0.0603212 0.06759923 0.05762136]	[0.03303984 0.04201029]	[0.01282239]	0.7248143843988936	2.502776924891227	0.3405887116510907	0.6493078504203734	0.9094017403112916	0.3755696447094976	0.5292985903285504	0.47575614716607134	0.0002044746482410094
0.0002092407795811308	0.000166941641845375	0.00012375371073984162	7.458014274962176e-05	4.2290318887961715e-05	1.3698636759912432e-05	0.003445860193208521	[0.11181957 0.14563569 0.16285692 0.16285692 0.14563569 0.11181957]	[0.08317298 0.1287065 0.13368236 0.11833599 0.09436242]	[0.06571583 0.09953194 0.09953194 0.06571583]	[0.04983015 0.05396751 0.04514915]	[0.02257819 0.03340083]	[0.00890728]	0.8503887684178411	3.011627019496114	0.2047189388208611	0.5573663998586886	0.8780875701171825	0.43091817621822737	0.981362482696473	0.4224541537049022	0.0003031020412076389
0.00012972519031753462	0.00010490361638593689	7.970594313208339e-05	5.202374092265684e-05	3.183810551979523e-05	1.1091835012571047e-05	0.002655632663703124	[0.15042195 0.17622172 0.190539 0.190539 0.17622172 0.15042195]	[0.11848812 0.15343094 0.15562452 0.14404192 0.12465051]	[0.09271669 0.11851646 0.11851646 0.09271669]	[0.06700567 0.07493963 0.06426178]	[0.03715751 0.04648472]	[0.01431413]	0.8306147402073836	2.56039201483791	0.26447867663858043	0.5773751867475495	0.9202498113202091	0.28172829573590613	0.4877176185104757	0.485756111787376	0.00021545904288559821
0.00018937586879637743	0.00015312148356984428	0.00011628086653555886	7.58957378569119e-05	4.634663385444482e-05	1.594652639149877e-05	0.002585519619161043	[0.17533982 0.20489144 0.2213135 0.2213135 0.20489144 0.17533982]	[0.13806744 0.17815464 0.18069932 0.16752053 0.14526121]	[0.10798883 0.13754046 0.13754046 0.10798883]	[0.07789342 0.0871061 0.07468669]	[0.04320688 0.05380396]	[0.01639651]	0.7798960596203017	2.5504749270475333	0.3017003670388428	0.4902123989661689	0.8583307654311013	0.3631842117793094	0.4770910128425211	0.5016686695386425	0.0002526471994519521
0.003392129200815998	0.002754116913107245	0.0021139881852335627	0.0014101803210051658	0.0008804560408380627	0.0003253405348723134	0.002860635175312618	[3.37945129 3.88050737 4.16303029 4.16303029 3.88050737 3.37945129]	[2.70613581 3.37710104 3.40254951 3.16493693 2.78887966]	[2.11556419 2.61662026 2.61662026 2.11556419]	[1.52851987 1.7021649 1.49064532]	[0.87652559 1.07724603]	[0.3546398]	0.7688057156058897	3.070795308684626	0.3068281587120159	0.5586275906555598	0.9467230947400577	0.30963372963317565	0.4641880801938035	0.46215622037461174	0.0049814787611724455
0.0002060795330720132	0.0001670756721375405	0.00012753260826188967	8.4652672950608e-05	5.2029677727830256e-05	1.817273430090503e-05	0.002506664506831454	[0.1893763 0.21592197 0.2308106 0.2308106 0.21592197 0.1893763 ]	[0.15044622 0.1864378 0.18848533 0.17666509 0.15649696]	[0.11756688 0.14411254 0.14411254 0.11756688]	[0.08445338 0.09359638 0.08173856]	[0.04806138 0.05776806]	[0.01815761]	0.7030096593093901	3.0090730955378597	0.3473575916612054	0.5432659809530781	0.9210793591859231	0.385500821831967	0.38974165103080144	0.5104870687733717	0.00023915011460244444
0.0005321634994086189	0.00042580543795738934	0.0003155329492717872	0.00019348460787427306	0.00011145905205405028	3.152158904146644e-05	0.0019244814630430132	[0.84758261 1.05302959 1.16431468 1.16431468 1.05302959 0.84758261]	[0.63906147 0.92210233 0.94894218 0.86265048 0.709804 ]	[0.50128285 0.70672982 0.70672982 0.50128285]	[0.36376764 0.41165356 0.33248706]	[0.18015076 0.24285777]	[0.05876586]	0.7311067030261108	1.9628398619474963	0.19751527803559446	0.5693885261391681	0.8791084356953073	0.26910969354518305	0.7259961666688185	0.6023012564912612	0.002110245452835306
0.0012736220099180834	0.0010179144757789874	0.0007567928902563832	0.0004607849254601814	0.0002645615869552992	8.142145484491907e-05	0.0037665303688657953	[1.25692688 1.60589362 1.79068289 1.79068289 1.60589362 1.25692688]	[0.94635382 1.42068586 1.46352855 1.30581214 1.05513784]	[0.74456478 1.09353152 1.09353152 0.74456478]	[0.55384549 0.6141723 0.5058459 ]	[0.26152544 0.37545342]	[0.09629866]	0.8331816586365227	3.390073436317307	0.24308728751478353	0.5196119819974458	0.8912013845869621	0.2167390453028747	0.9033877390123265	0.5007084145419358	0.003562106562410832
0.0009926489252605035	0.0008027664291215551	0.0006096449337131724	0.0003995380051138918	0.00024270487891425634	8.03496130640657e-05	0.0030937942840400306	[0.78213659 0.90185187 0.968877 0.968877 0.90185187 0.78213659]	[0.6170756 0.78011377 0.79014556 0.73747389 0.64672803]	[0.48166704 0.60138233 0.60138233 0.48166704]	[0.34501552 0.38489265 0.33168959]	[0.19250674 0.23491519]	[0.06950968]	0.7926656868417453	3.251548089715353	0.28827195729153116	0.5963043684316106	0.9396400885825584	0.3607506553979565	0.43374747658505575	0.556236651164205	0.0011603270298461306
0.003180541857967952	0.0026071752517752753	0.002032190508148322	0.0014225416130787898	0.0009110093170544208	0.00037845681245264476	0.003504784195889182	[3.57059158 3.85829873 4.02201103 4.02201103 3.85829873 3.57059158]	[2.90977119 3.29293215 3.30471489 3.17009686 2.94874926]	[2.28792886 2.57563601 2.57563601 2.28792886]	[1.6633773 1.78290682 1.64568639]	[1.02066088 1.14066435]	[0.44105912]	0.8297307061049896	3.57614255205863	0.35686430434395466	0.5357865163006906	0.9249514525667168	0.23638410501243823	0.24131786684608217	0.3242568372434744	0.0028419355646151457
0.0017394057238060334	0.0014216141151200618	0.0011026253497984876	0.0007611540268161809	0.0004833451355386791	0.00019324979492247988	0.0031517513417326434	[2.38546068 2.61959966 2.75242366 2.75242366 2.61959966 2.38546068]	[1.93394991 2.24655 2.25738588 2.14798394 1.96888401]	[1.51737324 1.75151222 1.75151222 1.51737324]	[1.09944681 1.19194928 1.08361253]	[0.6622946 0.75818857]	[0.27898507]	0.8691826983921664	3.245195262698588	0.30346726964471293	0.6822202705643653	0.8842570637441343	0.2122003860419727	0.28783373393714456	0.3790226025810806	0.002188639924150124
0.0008034286995635974	0.000649396908244641	0.000494016567455287	0.00032059099356796504	0.00019743748820434765	7.217531004722736e-05	0.0027464190904633754	[0.65204032 0.77998923 0.85030887 0.85030887 0.77998923 0.65204032]	[0.51323547 0.68522964 0.69549386 0.63583752 0.54127058]	[0.40246572 0.53041464 0.53041464 0.40246572]	[0.29424683 0.32940259 0.28180451]	[0.16084934 0.20874138]	[0.0663687]	0.7473281357116812	3.039316673570814	0.26902506972055407	0.601073968755762	0.9766001941551038	0.3823125906901731	0.5866781899388122	0.40880602369419416	0.0010028239399496475
1.9529770313904463e-05	1.5721551268732927e-05	1.1837862772650414e-05	7.518524696543454e-06	4.517440410376093e-06	1.5188979033719947e-06	0.002442783929401887	[0.02410345 0.02927354 0.03208668 0.03208668 0.02927354 0.02410345]	[0.01866431 0.02567547 0.02621413 0.02390596 0.02007197]	[0.01463283 0.01980292 0.01980292 0.01463283]	[0.01067188 0.01198507 0.01005447]	[0.00562002 0.00740672]	[0.00215157]	0.8458569432114039	2.6559687578127256	0.3526996190397917	0.6482270713337952	0.9020848365219334	0.27902853667516914	0.6265031348336466	0.4815759525620234	4.250945996687859e-05
0.0014974280795330842	0.0012176597418005481	0.0009369953594287215	0.000627282698743836	0.00039661364344104765	0.00015662787242804786	0.0029057127220637907	[1.63550351 1.89046664 2.033032 2.033032 1.89046664 1.63550351]	[1.31047667 1.65101004 1.66564252 1.54447581 1.35368428]	[1.02865743 1.28362056 1.28362056 1.02865743]	[0.7504183 0.83384691 0.73097748]	[0.43406877 0.53616696]	[0.1882183]	0.7731154557439205	3.000633369729633	0.26212938620472925	0.5835053545505045	0.8917781119004596	0.27651237034391835	0.46842380440268	0.34527247444735726	0.0019519049846032951
0.00029290494132683085	0.00023736018347111744	0.0001809898024269735	0.00011998150462232543	7.343370163470051e-05	2.510959575977826e-05	0.0024987464401936355	[0.38555646 0.43879033 0.46868305 0.46868305 0.43879033 0.38555646]	[0.3059999 0.37833319 0.38252376 0.35900649 0.31849659]	[0.23894003 0.2921739 0.2921739 0.23894003]	[0.17123242 0.18974781 0.16561691]	[0.09719241 0.11642469]	[0.03588091]	0.8870682860262733	2.1517483496474417	0.25629274483988024	0.5286466157261588	0.8906561098232678	0.2704046002737443	0.3840788228106438	0.5352778772860982	0.0005034496700348388
0.00011565153227588546	9.333901742546569e-05	7.090462394031682e-05	4.556032287284394e-05	2.796580265899332e-05	1.0478557196651174e-05	0.002242762583076688	[0.17622528 0.21536707 0.23651508 0.23651508 0.21536707 0.17622528]	[0.13793468 0.19032842 0.19374838 0.17518025 0.14671053]	[0.10841993 0.14756172 0.14756172 0.10841993]	[0.08023548 0.08937269 0.07640122]	[0.04273092 0.05735398]	[0.01842154]	0.7238462119147179	2.640636109361099	0.2981580620761809	0.6149639171407905	0.9298577058061216	0.24487941216473944	0.6784359607089645	0.34594623823195325	0.00028504086014986634
0.0012284746533192806	0.000995942970405874	0.0007608112720327972	0.0005045092909369378	0.0003110171509048747	0.00010984769705403154	0.0030968027181926465	[1.12708614 1.29143913 1.38365663 1.38365663 1.29143913 1.12708614]	[0.89632716 1.11842661 1.13005252 1.05550318 0.93122848]	[0.7004695 0.8648225 0.8648225 0.7004695]	[0.50404956 0.56007647 0.48832605]	[0.28638899 0.34793301]	[0.11005241]	0.7955200022693454	3.2756694870010237	0.27424730452439805	0.6516639646349252	0.8407959689875115	0.31119877582968375	0.4201686068778102	0.5003972440871212	0.0015187738114645257
0.00018772226367223636	0.00015074052961509205	0.00011218617477614194	7.08510450975841e-05	4.0928826213647864e-05	1.04385619456623e-05	0.002160963800570084	[0.27937101 0.32669275 0.35307983 0.35307983 0.32669275 0.27937101]	[0.21402294 0.28046556 0.28679004 0.26868541 0.23220209]	[0.16685402 0.21417577 0.21417577 0.16685402]	[0.11763263 0.13277555 0.10950393]	[0.06237666 0.07542546]	[0.01726436]	0.7474244587019357	2.845565695698305	0.3698166258908035	0.716857652154034	0.8529143107230039	0.2701486292845776	0.45673546723317904	0.7129467430239984	0.0005409820361811321
0.001972435567597473	0.0015905577222450485	0.0012007549912026805	0.0007743781678041813	0.00046437291107487906	0.00014530328511744967	0.0028156323344944428	[1.25140486 1.46684069 1.58705329 1.58705329 1.46684069 1.25140486]	[0.97842958 1.27310778 1.29278068 1.19888755 1.03637463]	[0.76339935 0.97883517 0.97883517 0.76339935]	[0.54625382 0.61408205 0.52015408]	[0.29708576 0.37083679]	[0.10266392]	0.7943630870658053	3.1064609503191987	0.3207205136443905	0.6313238874700552	0.8962066041535226	0.48533508706127637	0.5001100908534245	0.591000338210522	0.0022190179361907393
0.0008207562968232386	0.0006620268228152147	0.0004998142786275174	0.00032309217967760724	0.00019353910582579258	6.001328595228602e-05	0.003477427256496076	[1.06716636 1.24370782 1.34236323 1.34236323 1.24370782 1.06716636]	[0.8348675 1.07679547 1.09326339 1.0171473 0.88345303]	[0.65115417 0.82769563 0.82769563 0.65115417]	[0.46493307 0.52178846 0.44306915]	[0.2539603 0.31370344]	[0.08646752]	0.7803921565322917	3.72325208383788	0.31311729295199775	0.5738065740548527	0.9228420920608961	0.19270650889584975	0.4738010856994896	0.6023829244243892	0.001834074677244556
0.0011581946309598536	0.0009373845847284766	0.0007150610252005237	0.0004674464886791955	0.00028962393628698016	0.00010723804593636678	0.003541634681042451	[1.1355291 1.34668534 1.46345327 1.46345327 1.34668534 1.1355291 ]	[0.89820063 1.18167905 1.19701443 1.09791597 0.94141245]	[0.70408398 0.91524021 0.91524021 0.70408398]	[0.51379927 0.57498134 0.49448291]	[0.28479756 0.36538028]	[0.11825779]	0.879677449857095	3.254823146040252	0.3010597100130677	0.5436523883148056	0.9278807706412027	0.2472153240372938	0.5600331469970642	0.40578109787709027	0.0016913038196524823
0.0026619706112237743	0.0021647318278480362	0.00166414720092217	0.001121245344585186	0.0006998539792287631	0.00025952343470044925	0.003915617579481312	[1.92217494 2.16682232 2.30487322 2.30487322 2.16682232 1.92217494]	[1.54221593 1.87084055 1.8848946 1.77175214 1.58617357]	[1.20621455 1.45086192 1.45086192 1.20621455]	[0.8695177 0.95845593 0.84961328]	[0.5058571 0.60185465]	[0.20178045]	0.8297134006562736	3.858039818686305	0.3125363432336996	0.5489913109594368	0.9111404312339167	0.3171445565465434	0.37322712177094963	0.4648291176414391	0.002316797128328929
0.0017774373751424184	0.0014430078832754986	0.0011058471994955868	0.0007396781028343357	0.00045774976886421315	0.00016317505925367282	0.002600268715474172	[2.16016689 2.44664461 2.60827923 2.60827923 2.44664461 2.16016689]	[1.72708278 2.11307623 2.13042651 1.99888593 1.78182989]	[1.34874578 1.6352235 1.6352235 1.34874578]	[0.9690316 1.071976 0.94418664]	[0.55701429 0.66741686]	[0.21440909]	0.8600828494846725	2.5293863575846247	0.24098235245442867	0.6908209985893109	0.8180123604468299	0.2825871371938589	0.3920443128805988	0.5096781968419299	0.0029048673851468977
0.0011333960896472278	0.0009157212917917383	0.0006952333794932494	0.00045118443345871254	0.0002758679122700923	9.628309102227594e-05	0.0037686954820290975	[0.86178137 1.02069497 1.10865483 1.10865483 1.02069497 0.86178137]	[0.67764681 0.89242827 0.9055096 0.83303558 0.71450401]	[0.53036944 0.68928304 0.68928304 0.53036944]	[0.38452789 0.43123864 0.36806582]	[0.21081355 0.26893502]	[0.08225185]	0.8156209802870067	3.904396252710617	0.23853726060754388	0.6796466334959778	0.9324012555136914	0.2998978230762331	0.5430655599870825	0.47613541120450725	0.0013626111146405365
0.002988052101720829	0.0024110403056247995	0.0018361667278089207	0.0011785475083553165	0.0007251206382463954	0.0002725173812184854	0.0024680802465946398	[2.5100911 3.09181684 3.40879788 3.40879788 3.09181684 2.5100911 ]	[1.97332972 2.75008528 2.78994275 2.50416984 2.08626577]	[1.5495044 2.13123014 2.13123014 1.5495044 ]	[1.15036643 1.2840085 1.09908429]	[0.60733091 0.83358839]	[0.2660154]	0.6656653217616991	3.229230316764152	0.29355801720596514	0.6645440973322161	0.8660425653727282	0.4007635250352575	0.7747431699014103	0.3405260738778978	0.005073249929943052
0.00015379428515124375	0.00012377634687987926	9.291243849977023e-05	5.912112339737275e-05	3.51632510903633e-05	1.0877075989162265e-05	0.002877648995220022	[0.11310104 0.13475695 0.14669792 0.14669792 0.13475695 0.11310104]	[0.08746953 0.11717783 0.11957336 0.11038114 0.09402887]	[0.06839736 0.09005327 0.09005327 0.06839736]	[0.04914949 0.05540524 0.04624251]	[0.02619472 0.03325039]	[0.0090328]	0.7282268514132318	3.481181257650752	0.31692884669652377	0.6520266441054279	0.8584811763785212	0.40402843015537715	0.5384312924509006	0.5774309197656463	0.00019976713140320315
0.0005167357553302746	0.0004153729072409648	0.0003112208763626938	0.0001963988216592958	0.00011641405061557815	3.610153563685926e-05	0.0028952555277975667	[0.39383817 0.4758067 0.52072771 0.52072771 0.4758067 0.39383817]	[0.30323028 0.41543319 0.42460438 0.38935815 0.32794921]	[0.23734133 0.31930986 0.31930986 0.23734133]	[0.17141967 0.19348845 0.16048442]	[0.0897766 0.11663154]	[0.03144346]	0.7813860090105296	3.1126635785968984	0.32817432934652246	0.5602027714728144	0.927303966529423	0.3828851575907179	0.6009211162236279	0.5625626616430842	0.0007568493865878948
0.0002958053716642979	0.00023977792737828565	0.00018330978864772624	0.00012083302578058292	7.524783838557623e-05	2.8314835417996093e-05	0.002694466872382598	[0.28960515 0.33953581 0.36721174 0.36721174 0.33953581 0.28960515]	[0.2298494 0.29688314 0.30051146 0.27725371 0.24000794]	[0.18025219 0.23018285 0.23018285 0.18025219]	[0.13134336 0.14648099 0.12682145]	[0.07396642 0.09305025]	[0.03087188]	0.8569315722631339	2.7265313960779727	0.3779895752079734	0.5440749937396631	0.9046850676100857	0.3286534653162629	0.5019232661359089	0.3924592409136689	0.00037553686462457717
0.0007354808528573292	0.0005943346846609743	0.0004517726913614281	0.0002929214737949205	0.0001800017608713791	6.509124290329815e-05	0.0032273686702472128	[0.60360965 0.72125762 0.78596067 0.78596067 0.72125762 0.60360965]	[0.47469894 0.6330528 0.64267818 0.58814851 0.50103306]	[0.37212234 0.48977031 0.48977031 0.37212234]	[0.27163773 0.30423793 0.25994868]	[0.14835722 0.19206427]	[0.06047083]	0.8736926639803635	3.0775813279767696	0.29404137556193133	0.6153442761533332	0.8356459882007028	0.32202387127467924	0.579544885555773	0.4233513674271834	0.0009340975435883817
0.00046167824651215404	0.0003707649449796075	0.00027669289600605926	0.00017406711060499318	0.00010189362605482876	2.8940123714622982e-05	0.0018942067305282306	[0.61140218 0.73123565 0.7974483 0.7974483 0.73123565 0.61140218]	[0.46888677 0.6346546 0.64900677 0.59968225 0.508895 ]	[0.36637959 0.48621306 0.48621306 0.36637959]	[0.26180064 0.29644492 0.24396968]	[0.13720657 0.174035 ]	[0.04342443]	0.8030391758405285	2.127595400305284	0.3106682138005228	0.6700051036536188	0.9288035761529281	0.33970261815369057	0.5561793042029204	0.6370034681334295	0.0012371890355519796
0.0019114548798964657	0.0015439543312571152	0.001171756465368572	0.0007603813903513751	0.0004634438722996083	0.00015787519326494466	0.0026973324723897443	[1.51338111 1.78588111 1.93744661 1.93744661 1.78588111 1.51338111]	[1.19071149 1.55960917 1.58106056 1.45688863 1.25339273]	[0.93072311 1.20322312 1.20322312 0.93072311]	[0.67225628 0.75486002 0.6440177 ]	[0.36850782 0.46815461]	[0.14000714]	0.7843926545620565	2.9395622360854494	0.28399234244542293	0.6383543206366497	0.9248446869138901	0.4036354043473117	0.5383353733011838	0.5097203275657963	0.0025476004616844824
0.0008904844316612085	0.0007208913440359424	0.0005485103794079511	0.000362442108843595	0.00021996721495776925	7.192948478760928e-05	0.002735145149266568	[0.94215381 1.06973239 1.14153881 1.14153881 1.06973239 0.94215381]	[0.74627777 0.92031163 0.93061534 0.87494759 0.77768563]	[0.58180959 0.70938817 0.70938817 0.58180959]	[0.41505893 0.46012686 0.40089206]	[0.23409258 0.27920933]	[0.08245273]	0.817466110086049	3.050012021922672	0.35789145983429527	0.6261568385278368	0.9235651501106659	0.30795095459620014	0.3804930498438113	0.5825379889188206	0.001340080908588391
0.00011341629908463716	9.166900146850481e-05	6.955276583224296e-05	4.530868420951734e-05	2.7610639418858795e-05	9.418332114610163e-06	0.00239778147525205	[0.1945817 0.22769832 0.2460934 0.2460934 0.22769832 0.1945817 ]	[0.15302566 0.19798866 0.20089527 0.186177 0.16122996]	[0.11967392 0.15279053 0.15279053 0.11967392]	[0.08628323 0.09655516 0.08262675]	[0.04771278 0.05950799]	[0.01796634]	0.7195871530985429	3.0842878300017285	0.4085428576160255	0.6010648654323366	0.8418407561507917	0.2110886149741204	0.4817994646634905	0.5091207959030551	0.000285712341834213
8.934344355774274e-05	7.206812072683385e-05	5.4650326531663233e-05	3.503152709717785e-05	2.141342411774084e-05	7.870574716048824e-06	0.003342249135268698	[0.06932734 0.08465062 0.09293646 0.09293646 0.08465062 0.06932734]	[0.05414496 0.0747024 0.07609507 0.06890602 0.05772011]	[0.04253773 0.05786101 0.05786101 0.04253773]	[0.03139682 0.03502326 0.02983534]	[0.0166759 0.02232087]	[0.00704096]	0.8752681761596087	3.527367378466389	0.4096587784357102	0.5848512631289693	0.8965608926836676	0.32292043206668025	0.6681113815284604	0.3724807810213261	0.00011359472655842948
4.800080679956499e-05	3.879869841630393e-05	2.948897880507534e-05	1.9148862043632024e-05	1.176788846511685e-05	4.254462380538965e-06	0.0022618042603872713	[0.04889517 0.05822619 0.06335659 0.06335659 0.05822619 0.04889517]	[0.03844892 0.05102027 0.0518116 0.04752332 0.04059051]	[0.03014426 0.03947528 0.03947528 0.03014426]	[0.02198161 0.02459873 0.02103496]	[0.0120514 0.01548943]	[0.0048911]	0.8979872592839828	2.0006608158436325	0.2504307291962552	0.5923898706901326	0.8837256300023021	0.371315795993746	0.5556231514088682	0.4245736739412598	7.170070237379212e-05
0.0007640137295836493	0.0006210305637264108	0.000476352303651355	0.0003226611667631534	0.00019754239815159596	6.744329263151024e-05	0.00310299476719982	[0.53116753 0.58331148 0.61286255 0.61286255 0.58331148 0.53116753]	[0.42569539 0.49660823 0.50028017 0.47748035 0.43735404]	[0.3318819 0.38402585 0.38402585 0.3318819 ]	[0.23673033 0.25709197 0.23145836]	[0.13763554 0.15666844]	[0.04935802]	0.9025558803529254	2.93544363358222	0.35200903090275953	0.556430993206853	0.908361010438765	0.4251674504374818	0.26760647186501463	0.5688973255609072	0.0006002747932155268
0.0005175128884886229	0.00041397662812219	0.0003041877020707152	0.00018849849258326953	0.00010464183205962936	1.9613750636763224e-05	0.0026124490180140536	[0.56358899 0.65508123 0.70638414 0.70638414 0.65508123 0.56358899]	[0.42417618 0.55640297 0.5718116 0.54142148 0.469751 ]	[0.33033819 0.42183043 0.42183043 0.33033819]	[0.22908031 0.2594474 0.20859953]	[0.1187904 0.13770874]	[0.02361698]	0.8892734477671577	2.5557477946279303	0.34742398447322415	0.5906210161194098	0.8874432319866477	0.3069364460101839	0.4297164728810866	0.8250563572992021	0.0012957931730007263
0.001208206696966236	0.0009742256882550886	0.0007366807954929391	0.0004741833001624765	0.00028582410899684893	9.213986337917254e-05	0.002573239470002859	[1.93954134 2.29706429 2.49630571 2.49630571 2.29706429 1.93954134]	[1.51894298 2.00520496 2.03432831 1.87312257 1.60630297]	[1.18570461 1.54322756 1.54322756 1.18570461]	[0.85293434 0.96095537 0.81329287]	[0.46104536 0.58854362]	[0.1662077]	0.6282172281270615	3.377516885956171	0.366424471633676	0.5068534704597543	0.8498561459474109	0.2080061850060183	0.559286182596068	0.5598371101964682	0.003699615066702195
0.0004379135559858597	0.00035371786563669267	0.00026802260258113297	0.000174178833106332	0.00010562270609713703	3.504163490991022e-05	0.0019974783549532617	[0.71053029 0.83079821 0.89776754 0.89776754 0.83079821 0.71053029]	[0.55811053 0.72176764 0.73230749 0.67912872 0.58845943]	[0.43603967 0.55630758 0.55630758 0.43603967]	[0.3134486 0.35122926 0.29985768]	[0.17261769 0.21504727]	[0.06317813]	0.8266643245333228	1.9890618984045356	0.28466135492361	0.5905030033686611	0.9123965457779417	0.2680991985326502	0.48466164967113057	0.5400328175714052	0.0011151607880297504
0.00082457328767268	0.000664861150205135	0.0005031079370411328	0.0003228546301036413	0.00019568798971374615	6.633852614486406e-05	0.002989846475560701	[1.49386263 1.79382879 1.95936344 1.95936344 1.79382879 1.49386263]	[1.16823797 1.57413224 1.59928196 1.46173581 1.23970926]	[0.9140846 1.21405076 1.21405076 0.9140846 ]	[0.66386528 0.7469459 0.63175297]	[0.35594369 0.46461427]	[0.13664511]	0.8388904641989272	2.947073219868436	0.33448734177202066	0.5387741993466713	0.8987481740055145	0.156777190657948	0.6117096512675787	0.4941846788950615	0.002762397751645734
0.000110392482480786	8.898786316688249e-05	6.73805277172839e-05	4.3042960055898664e-05	2.6205848568493427e-05	9.513483123151919e-06	0.003574359449237036	[0.1015867 0.12437787 0.13668385 0.13668385 0.12437787 0.1015867 ]	[0.07914883 0.10975696 0.11189277 0.10124642 0.08461256]	[0.0621747 0.08496588 0.08496588 0.0621747 ]	[0.04588468 0.05119754 0.04350012]	[0.0242058 0.03252296]	[0.01011644]	0.8921680465210259	3.3884500267149185	0.35105687498739385	0.562282305794765	0.8430763233726479	0.2540233214807458	0.6788920722498842	0.3848651319708621	0.00017198762610134893
0.0003632228503388331	0.0002876477005455967	0.00020789420307257972	0.00011903016909149722	6.285924096393201e-05	1.6761220069779848e-05	0.0032832014860925698	[0.23192769 0.31145617 0.35086373 0.35086373 0.31145617 0.23192769]	[0.16380955 0.27233643 0.28840894 0.25591433 0.1984713 ]	[0.13035316 0.20988164 0.20988164 0.13035316]	[0.0994505 0.10671517 0.08519036]	[0.04042704 0.06155237]	[0.01335771]	0.8207423207112308	3.4392511518141275	0.28561356208233274	0.6428414811627338	0.931025465061714	0.36900815013950056	1.1165166602145058	0.5446995793872587	0.0008602627781149686
0.0006030243923368704	0.0004889636296804597	0.00037354710542921056	0.0002479048836203225	0.00015287918671007513	5.4175151536552535e-05	0.0025850587816714883	[0.68987334 0.78954824 0.84543587 0.84543587 0.78954824 0.68987334]	[0.54856715 0.68333692 0.69059798 0.6455949 0.57013031]	[0.42882412 0.52849903 0.52849903 0.42882412]	[0.30865027 0.34262058 0.29895945]	[0.17563456 0.21275591]	[0.06760884]	0.660891924201731	3.115385964245515	0.3082308530837416	0.5214732923181415	0.894867885554233	0.2992858870185857	0.4103941998390289	0.4947297793336596	0.0008946997711364221
0.000621213497345923	0.0004979798157696662	0.0003717831786220716	0.0002303506958085892	0.0001350812390862376	4.29656434645989e-05	0.0023660320812961314	[0.52461632 0.65524255 0.72521372 0.72521372 0.65524255 0.52461632]	[0.39936962 0.57693774 0.59253928 0.53458113 0.43888378]	[0.31363707 0.4442633 0.4442633 0.31363707]	[0.23062236 0.25834061 0.21336913]	[0.11490332 0.15807266]	[0.04265146]	0.7634669723580174	2.88213590479719	0.30284011537123845	0.7196052388965228	0.9183813218284131	0.41108046110214075	0.7592742228448484	0.5019266712738337	0.0011773233475040866
0.0010440156451942712	0.0008459066688575046	0.000646050131487733	0.0004256656122512503	0.0002637529820988047	9.628349869735326e-05	0.0032047029151289802	[1.09804826 1.28079108 1.38261412 1.38261412 1.28079108 1.09804826]	[0.87143375 1.11735816 1.13026332 1.04568083 0.90887906]	[0.68226455 0.86500736 0.86500736 0.68226455]	[0.49464935 0.55225635 0.47784764]	[0.27834865 0.34783945]	[0.11229036]	0.8898819029027405	3.225355196510478	0.32296985120053257	0.6581190390572028	0.8870564599434564	0.2583340479842452	0.49009255658133016	0.4428253576165016	0.0015305791006512519
0.00020196452067760477	0.00016328422702514345	0.00012397873295427815	8.087963585584852e-05	4.936917933632057e-05	1.695242494050567e-05	0.0021756129606693435	[0.2498539 0.29211355 0.31559843 0.31559843 0.29211355 0.2498539 ]	[0.19670121 0.25403099 0.25766635 0.23881469 0.20699197]	[0.15383927 0.19609892 0.19609892 0.15383927]	[0.11095696 0.12411493 0.10636775]	[0.06149265 0.07664341]	[0.02330055]	0.7765660167507983	2.4348558997289604	0.2934763360457839	0.6460882964892924	0.9280757649775656	0.32288216756201493	0.47996100742701275	0.5036722502078959	0.0003635862565883246
8.738994299524058e-05	7.055492352667803e-05	5.342079159151604e-05	3.4548416727364505e-05	2.0993562137797977e-05	7.154549232577875e-06	0.0026461188903167733	[0.07836818 0.09275192 0.10069599 0.10069599 0.09275192 0.07836818]	[0.06137388 0.08089332 0.08222082 0.07581503 0.06502872]	[0.04803441 0.06241815 0.06241815 0.04803441]	[0.03474582 0.03896718 0.03312463]	[0.01897134 0.02405739]	[0.00720341]	0.7291855844845675	3.0554456414009072	0.2754151227496616	0.6352632116477606	0.9015682423552923	0.36240571430998303	0.5233704928131548	0.4973923423244147	0.00012054283741679468
0.003022815550383667	0.0024409517248163556	0.0018544261198387142	0.001200339401127355	0.0007335480408754395	0.0002536339929903261	0.00303937975054195	[2.30243028 2.74195154 2.98631645 2.98631645 2.74195154 2.30243028]	[1.81337594 2.40623028 2.43731524 2.23192762 1.90676215]	[1.41770781 1.85722907 1.85722907 1.41770781]	[1.02816738 1.1566594 0.98567547]	[0.55956201 0.72462707]	[0.21811777]	0.8449777895857988	3.0766956970046317	0.2836542971642281	0.6505617376751792	0.8824938827501003	0.36939539958271894	0.5958149606952716	0.48848588412609684	0.004243070019819967
0.0007965649490508643	0.0006457770877021097	0.0004930760937395355	0.00032692476241893254	0.00020137858554861794	7.108618875257705e-05	0.0035808739251936223	[0.4495643 0.5147785 0.55131938 0.55131938 0.5147785 0.4495643 ]	[0.35718024 0.44543242 0.45032336 0.42100838 0.37160625]	[0.27922219 0.34443639 0.34443639 0.27922219]	[0.20093249 0.22306902 0.19445816]	[0.11419029 0.13830498]	[0.04378329]	0.8010610097552192	3.3357374997952034	0.20861661648138474	0.5566912472706699	0.8855674880115671	0.43777187733462253	0.40886896685281104	0.49679058088711375	0.0005791501716619662
0.003012853232067659	0.002442847762427857	0.0018690548746549997	0.0012399109307612672	0.0007669215702885071	0.00027267010248849423	0.0030652967278337086	[2.7226801 3.12871153 3.35733852 3.35733852 3.12871153 2.7226801 ]	[2.17136592 2.71765822 2.7414363 2.55231276 2.24703876]	[1.69572457 2.101756 2.101756 1.69572457]	[1.2209625 1.36043899 1.18645717]	[0.69348333 0.85117159]	[0.2697747]	0.8977381030282323	2.825594036717717	0.2569453200719552	0.631464088651774	0.9202024738565278	0.3183639004947621	0.4557158513251207	0.5022296369874586	0.004116276096821812
0.0015721643280611254	0.0012706229900653796	0.0009654994199629365	0.0006317330119301932	0.00038264912078289474	0.00012288291844424424	0.0022904186246640234	[2.69949188 3.11508558 3.34934813 3.34934813 3.11508558 2.69949188]	[2.1351361 2.69967748 2.72796604 2.53969824 2.22705749]	[1.6627017 2.07829539 2.07829539 1.6627017 ]	[1.18716463 1.32877448 1.14505924]	[0.65861668 0.81113201]	[0.23185532]	0.8401488446521329	2.368519281835799	0.3100179593320438	0.6243312477122759	0.9312069991790648	0.2234187547938239	0.47078528597588803	0.5956100152790537	0.004868862939095494
0.004897508333477978	0.00397317112872313	0.0030444706991387864	0.0020228247791575266	0.0012580646701705808	0.00045843746537900607	0.0029760864628662507	[2.97084709 3.42322032 3.67782509 3.67782509 3.42322032 2.97084709]	[2.37306198 2.98003177 3.00496727 2.7918788 2.45258583]	[1.85480072 2.30717396 2.30717396 1.85480072]	[1.33942805 1.49341179 1.30312185]	[0.76316199 0.94173291]	[0.3051813]	0.8161855228034908	2.8730509379280984	0.23355939859135666	0.5951131243678036	0.9157167193818999	0.4873451709257096	0.4712954731256507	0.472371737138059	0.004443124325677957
0.00046736894376321034	0.0003751654183273472	0.0002795056913163654	0.00017530663312055318	0.00010230897148082279	2.8756969805333205e-05	0.002945661109605157	[0.37735284 0.45226808 0.49357311 0.49357311 0.45226808 0.37735284]	[0.28852913 0.39232391 0.40171913 0.37125546 0.3143784 ]	[0.22555469 0.30046993 0.30046993 0.22555469]	[0.16116894 0.18259387 0.14968859]	[0.08414157 0.10672776]	[0.02635413]	0.8938584885294418	2.619981519196201	0.25750492668441904	0.5777512027210013	0.915026211508142	0.35766104862951725	0.5573876116576136	0.6405862479379333	0.0007613741406815491
0.0014922435063775834	0.0012042061952429305	0.0009150348311763903	0.0005881843508459977	0.00036067022065614624	0.00013192059900000294	0.002012003930781985	[1.62074762 1.9740411 2.16707201 2.16707201 1.9740411 1.62074762]	[1.27164166 1.74537373 1.77265412 1.60408509 1.34676833]	[0.99766236 1.35095584 1.35095584 0.99766236]	[0.73462515 0.82233876 0.70100974]	[0.39199561 0.52568613]	[0.16488365]	0.6782051947978412	2.412059989660065	0.28043216108211444	0.5822041539852476	0.9005248848277753	0.383942532480363	0.6895752913192735	0.3895304648188645	0.002954397546024073
0.00024968521153321876	0.00019992722640160105	0.0001487440097718294	9.151017146257382e-05	5.3235757528949916e-05	1.6603766559073396e-05	0.0032518782271599394	[0.24860705 0.31224414 0.34612356 0.34612356 0.31224414 0.24860705]	[0.18799308 0.27464444 0.28287999 0.25508915 0.20837776]	[0.14776379 0.21140088 0.21140088 0.14776379]	[0.10878298 0.12174756 0.09995623]	[0.0534879 0.07394001]	[0.0195232]	0.8793872726126666	2.926228064544322	0.2977252438099828	0.5033566079815339	0.9870364305907616	0.25251167218064813	0.7737496803437225	0.5117488440615322	0.0005700455642261591
0.0006509979583208135	0.000526806446044933	0.0004013019512868303	0.0002627466966842357	0.0001617935569421667	5.768139757773781e-05	0.002675929246558011	[1.09040889 1.27887637 1.38369696 1.38369696 1.27887637 1.09040889]	[0.86217285 1.11636257 1.1305036 1.04387513 0.90293776]	[0.67470173 0.86316921 0.86316921 0.67470173]	[0.48871572 0.54681959 0.47043527]	[0.27208125 0.34255313]	[0.10764022]	0.898590025047966	2.5208357423768666	0.29526822772094574	0.6301630155824246	0.8506873029687474	0.19335108078466995	0.5095660878051352	0.4648838364744072	0.0016189438324300215
0.00027361810559677486	0.00022140875424438955	0.00016817733051670896	0.00011097374758566287	6.699078388417702e-05	2.1386561444125432e-05	0.0030395925756589383	[0.28956865 0.32784578 0.34938017 0.34938017 0.32784578 0.28956865]	[0.22884685 0.28131148 0.28471248 0.26839927 0.23908845]	[0.17836665 0.21664379 0.21664379 0.17836665]	[0.12695658 0.14053865 0.12234978]	[0.07145617 0.08452178]	[0.02446089]	0.8799805347280847	3.0620158996099756	0.3180070419801106	0.6377524431739062	0.941972000587975	0.2777239615008393	0.36066834571021694	0.6000172368995809	0.000400784026218417
3.15142618592436e-05	2.5461325566671718e-05	1.926681771073662e-05	1.2594173396292103e-05	7.5574342111610036e-06	2.353970165823979e-06	0.0028286819450436683	[0.03427357 0.03920714 0.04197276 0.04197276 0.03920714 0.03427357]	[0.02692541 0.03370915 0.03419059 0.03211748 0.02834156]	[0.02099341 0.02592698 0.02592698 0.02099341]	[0.01494017 0.01662694 0.01430533]	[0.00830568 0.00993887]	[0.00279153]	0.8141852307959919	3.175135241141177	0.3679539942668539	0.6359447167600979	0.8468734296329893	0.2878287318082119	0.39032530017979655	0.608622180745439	5.005848719550678e-05
0.000922466838691517	0.0007459890902823552	0.0005665023841544062	0.0003713750458227374	0.00022538881235028768	7.415301951161526e-05	0.002992898805099477	[0.91208813 1.05016511 1.12754284 1.12754284 1.05016511 0.91208813]	[0.7197458 0.90787716 0.9193747 0.85868876 0.75397438]	[0.56163204 0.69970902 0.69970902 0.56163204]	[0.40193079 0.44826824 0.38652876]	[0.22430879 0.27316495]	[0.08039885]	0.7600179823334902	3.5120742355351315	0.3184396817690505	0.6683591559817061	0.847017269028275	0.2975411383686655	0.43006811847153875	0.564120237241224	0.0013673679467350217
0.0016318367474956158	0.0013331708554091268	0.0010333703094837308	0.0007119502554539578	0.0004516620453349426	0.00017971854341987305	0.0023847146528025893	[2.47440296 2.72396653 2.86549887 2.86549887 2.72396653 2.47440296]	[2.00470919 2.33795019 2.34957509 2.23288854 2.04215661]	[1.57246284 1.82202641 1.82202641 1.57246284]	[1.13894418 1.2369184 1.12196755]	[0.68432759 0.78642312]	[0.28747596]	0.8021508327166544	2.2889525465416383	0.23841741952600146	0.5577691311294158	0.9081905499388712	0.253113301635563	0.2968678579516022	0.3861014779254286	0.0023388463759657064
0.0015733811443681966	0.001276695970184884	0.0009778498671249227	0.0006495539436727619	0.0004046203874227386	0.0001500200134873069	0.0038787905656104626	[1.43288309 1.65452321 1.77857556 1.77857556 1.65452321 1.43288309]	[1.14234547 1.44012587 1.4544188 1.35134593 1.18486661]	[0.89432899 1.11596911 1.11596911 0.89432899]	[0.64773864 0.72093249 0.62858661]	[0.36940937 0.45519011]	[0.15018538]	0.8416324902580844	3.62637972203141	0.25704776380606076	0.5563052617233559	0.9500138790122258	0.2486481511692823	0.4567438515478893	0.4365771646937003	0.00188987929478173
0.0002476700591135025	0.0002007978508268368	0.00015369684338069518	0.00010123215609905825	6.335309204288879e-05	2.4513048382709684e-05	0.0031438111800373638	[0.35678983 0.42169282 0.45751066 0.45751066 0.42169282 0.35678983]	[0.2833169 0.37015379 0.37474327 0.34402947 0.29595635]	[0.22248341 0.2873864 0.2873864 0.22248341]	[0.16303816 0.18181143 0.15742758]	[0.09158273 0.1167556 ]	[0.03959879]	0.8348236736261555	3.114991692207996	0.27338733828951756	0.6084662664464381	0.9280160538974415	0.1901161628345505	0.5392600470203539	0.3435712581810887	0.0004629482542073011
0.0013125070448298736	0.001043105473103969	0.0007644102970214026	0.00044912949863839754	0.0002452549774160541	6.996225111757299e-05	0.003079710533074252	[0.85923933 1.1347996 1.27526602 1.27526602 1.1347996 0.85923933]	[0.62525215 1.00054363 1.04535438 0.92521207 0.7290589 ]	[0.49507172 0.77063199 0.77063199 0.49507172]	[0.37526891 0.40612489 0.33086977]	[0.16063682 0.24192294]	[0.05641044]	0.7874052368434844	3.317023192281425	0.3437089771644879	0.5580364857414666	0.9085527778779924	0.38882521645796286	1.0705322817731815	0.5144870660233998	0.0030192189748604326
7.084028824728352e-05	5.651191594214531e-05	4.161079330862249e-05	2.4998564406735568e-05	1.414193474003088e-05	4.135899795152037e-06	0.002452133966702218	[0.09590447 0.12298339 0.1371347 0.1371347 0.12298339 0.09590447]	[0.07098714 0.1079965 0.11218408 0.10075468 0.08088428]	[0.05596696 0.08304588 0.08304588 0.05596696]	[0.04148193 0.04616401 0.03726332]	[0.01937401 0.02746037]	[0.00672836]	0.7927510055339194	2.5067489381988484	0.3116404564983924	0.5397383796047783	0.8987722785787199	0.242034193309135	0.8598095128673762	0.5386855623439459	0.0002541320741220767
0.0012483043191556745	0.0010134466181541295	0.0007758948424938543	0.0005221604985450685	0.00031871769705046535	0.00010663288992788225	0.0032554193885144865	[1.68727818 1.86809711 1.97057714 1.97057714 1.86809711 1.68727818]	[1.34956503 1.59519434 1.60738521 1.52746818 1.38889663]	[1.05118348 1.23200241 1.23200241 1.05118348]	[0.74878849 0.81838567 0.73094756]	[0.43156901 0.49814975]	[0.15279874]	0.7909411826005994	3.3384750265671705	0.3030600302843766	0.5539358710135096	0.8933626776136837	0.206978147340583	0.3047708065057839	0.5904578477726938	0.002188624718924388
0.0006560801952971985	0.0005329510981948414	0.0004083668893933606	0.0002757956230068803	0.00016840303502707447	5.6614348086035646e-05	0.0024649006194020348	[1.16985652 1.28810823 1.35514489 1.35514489 1.28810823 1.16985652]	[0.93664139 1.09745967 1.10566143 1.05381079 0.96293964]	[0.72972451 0.84797621 0.84797621 0.72972451]	[0.51983946 0.5658786 0.50792874]	[0.30087456 0.34408284]	[0.1065101]	0.7245580811085681	2.997622122927046	0.34866616608639683	0.5903471380617062	0.9455127769985404	0.2082074813132933	0.28133019141564647	0.5863203951579457	0.001421828854175902
0.00034703444571376144	0.00028055557073578555	0.0002127891075482642	0.00013942494134450807	8.422284826180468e-05	2.706362646523535e-05	0.002636157946680441	[0.65097287 0.74660701 0.80024259 0.80024259 0.74660701 0.65097287]	[0.51299933 0.64377285 0.65219723 0.6108761 0.53806689]	[0.40009335 0.49572748 0.49572748 0.40009335]	[0.28554554 0.31807464 0.27427536]	[0.15922989 0.19225665]	[0.05548147]	0.8849169297492968	2.9103564135336155	0.428893303859184	0.6413571739572856	0.8291288315897345	0.1786597227634073	0.41052990846772386	0.5860719808258172	0.00096913136653247
0.000373363919190201	0.0003044355000227967	0.00023494130746767625	0.00016170820491196453	0.00010000814550477833	3.599201060934981e-05	0.00309502986422767	[0.32698508 0.35294749 0.36770064 0.36770064 0.35294749 0.32698508]	[0.26399455 0.29910649 0.30068326 0.28916068 0.26911722]	[0.20612669 0.23208911 0.23208911 0.20612669]	[0.14760409 0.15823074 0.14528437]	[0.08752611 0.09738842]	[0.03269075]	0.7414915119158544	3.6667454864688582	0.3782087280098344	0.5597529893416839	0.9081181579599676	0.3434601489454672	0.21482683856621562	0.5264273905080774	0.00031174486360831255
0.0012840515090565016	0.0010236111292584236	0.0007605033806914565	0.00045689201402160883	0.0002565499865717437	8.397116579349426e-05	0.0039054983514291448	[0.86824164 1.14202895 1.28048615 1.28048615 1.14202895 0.86824164]	[0.64597746 1.01351089 1.05166187 0.92280219 0.73316349]	[0.51089931 0.78468661 0.78468661 0.51089931]	[0.39183405 0.41754985 0.35476691]	[0.17183804 0.26141745]	[0.06966032]	0.8421333394876623	3.4584266830832773	0.19935911605516066	0.5688443762584873	0.8807290109905728	0.2980082702578521	1.0904109015559122	0.3919404336182982	0.002716989474281
0.00022190908451345998	0.00018102034568694424	0.00013994719354235577	9.534276182536504e-05	6.064290344629479e-05	2.4463577444918802e-05	0.0026435912613863724	[0.19728778 0.22205178 0.23598155 0.23598155 0.22205178 0.19728778]	[0.15908838 0.19218102 0.19354403 0.18193154 0.16317889]	[0.1249795 0.14974349 0.14974349 0.1249795 ]	[0.09096624 0.09983598 0.08912759]	[0.05402566 0.06398407]	[0.02338519]	0.7894684246465913	3.0372182508470345	0.3354463707531664	0.652888884555126	0.9042431769867856	0.382071571609394	0.3566840268874122	0.32620595593941304	0.00018140406728272353
0.0006273939257063713	0.0005038901471356013	0.0003779980490497457	0.0002369126165287565	0.00014063322722912487	4.587794479328175e-05	0.001871528709198724	[0.80662237 0.99596241 1.09839785 1.09839785 0.99596241 0.80662237]	[0.61996476 0.8768963 0.89709128 0.8118482 0.67290731]	[0.4862497 0.67558974 0.67558974 0.4862497 ]	[0.35624863 0.39997505 0.33289536]	[0.18187996 0.24662071]	[0.06866741]	0.6634097470320993	2.332054939466096	0.29780256862059923	0.5831925431655863	0.8977006420869862	0.34468056654893925	0.7166230911570489	0.4939965146456653	0.0017035600473936131
0.0014897640587306297	0.001216149142060527	0.0009411014158200461	0.0006476707600329371	0.0004074345212686777	0.00015692212445259334	0.0027805516913627084	[1.73186124 1.89627541 1.98955775 1.98955775 1.89627541 1.73186124]	[1.40119665 1.62148514 1.62978198 1.55395762 1.42795978]	[1.0972952 1.26170937 1.26170937 1.0972952 ]	[0.79167179 0.85694237 0.77954557]	[0.47321904 0.53919274]	[0.19154319]	0.7996286950305904	2.925897440507172	0.27724157415589484	0.6409102280237977	0.8670577182132079	0.28447658061500924	0.27196369847520224	0.43733672722211797	0.0016556404841402104
0.0016534253118343318	0.0013458064231482714	0.0010368449205905973	0.0007009037000967544	0.0004404308333724343	0.0001676651781883254	0.0024355747471055938	[2.73773821 3.0877219 3.28543431 3.28543431 3.0877219 2.73773821]	[2.20235347 2.67073425 2.68863513 2.52434809 2.25933611]	[1.72395137 2.07393506 2.07393506 1.72395137]	[1.24594573 1.37386683 1.22006281]	[0.72925898 0.86997827]	[0.299062]	0.7773588853696498	3.0359952043081737	0.42036664157800074	0.6133754623647566	0.9456882569948478	0.22224920423064876	0.38543796128020114	0.43538394170034284	0.0033030184492243856
0.004402047452035797	0.0035973752966357853	0.0027954344174420742	0.001921781632495854	0.0012353088867675954	0.0005055089313797073	0.002193114259815668	[ 8.71469707 9.73129929 10.31342385 10.31342385 9.73129929 8.71469707]	[7.09417583 8.43517983 8.45665366 7.95694929 7.18232867]	[5.56180742 6.57840964 6.57840964 5.56180742]	[4.03612138 4.45150167 3.99517053]	[2.43327467 2.88486478]	[1.06904544]	0.8618358270695154	2.188991013520068	0.34159089686346333	0.5728022806845467	0.928655589895254	0.20817637606284092	0.4274628715597973	0.3865404023857606	0.012756188020423016
0.0015135943536040595	0.0012246545034082091	0.0009317543105898659	0.0006114506980348794	0.0003736551677765189	0.00012722116152655635	0.002779871025071784	[1.2330749 1.42741349 1.53617695 1.53617695 1.42741349 1.2330749 ]	[0.9750168 1.23851911 1.25348073 1.16612626 1.0195424 ]	[0.7614843 0.95582289 0.95582289 0.7614843 ]	[0.54723374 0.61112837 0.5271762 ]	[0.30587136 0.37682027]	[0.1141816]	0.726562259472679	3.165205666443772	0.2977133097887452	0.5869827300049453	0.8912649199816179	0.38698900207310694	0.4574521817974633	0.5289493781778678	0.0018529336510505917
0.0006720251402286324	0.0005444480854560496	0.00041572325065131964	0.0002737500312748098	0.0001695537236793294	6.183489931907603e-05	0.0022478021473903145	[1.04701877 1.22212747 1.31965528 1.31965528 1.22212747 1.04701877]	[0.83062539 1.06631059 1.07878624 0.99779025 0.86672622]	[0.65033285 0.82544155 0.82544155 0.65033285]	[0.47154858 0.52654391 0.45535867]	[0.2650945 0.33156973]	[0.1068906]	0.7719361274610591	2.6808008608023535	0.33469025761392474	0.671144553116954	0.9044019480229467	0.248482671619759	0.49199893618290563	0.4429194856719995	0.00146204068224522
0.0006265667485458144	0.0005069242736197776	0.00038559998360379214	0.00025244754454116584	0.0001547509610382087	5.403304268278888e-05	0.0031061513758751575	[0.45503317 0.53089593 0.57310894 0.57310894 0.53089593 0.45503317]	[0.35918877 0.4618825 0.46805312 0.43387169 0.37680832]	[0.28096392 0.35682668 0.35682668 0.28096392]	[0.20284776 0.22669216 0.19497507]	[0.11303233 0.14070331]	[0.04352018]	0.8664216468388846	3.0111288293178213	0.3153229966226461	0.592523407129112	0.8623948935892715	0.3859278528719353	0.47700420610589794	0.4896220913214459	0.0006500935940100904
0.0005280505586700793	0.0004281860303673765	0.00032726334186103964	0.00021686038949009754	0.0001342562989336064	4.858573717420371e-05	0.0025027669822605086	[0.63074077 0.72685325 0.78059344 0.78059344 0.72685325 0.63074077]	[0.50146293 0.63109298 0.63799936 0.59413152 0.52166425]	[0.39238642 0.4884989 0.4884989 0.39238642]	[0.2834343 0.31522882 0.27437428]	[0.16101475 0.19721669]	[0.06368263]	0.7775144074667646	2.8522639234772647	0.32416003976350016	0.6385020157033007	0.903339073631584	0.29432518205324193	0.4364650265260302	0.4631877653868693	0.0008153501707449714
0.0009197167398321723	0.0007392948238219252	0.0005533006504161292	0.00035020641318453757	0.00020611429571748782	5.963951490454298e-05	0.0028073719108973843	[0.85630574 1.01860099 1.10858582 1.10858582 1.01860099 0.85630574]	[0.66008524 0.8840762 0.90221678 0.83439737 0.7116324 ]	[0.51541191 0.67770716 0.67770716 0.51541191]	[0.36814362 0.4162622 0.34507095]	[0.19467189 0.24592125]	[0.06262488]	0.7732434028578365	3.20072981993343	0.3876921249292794	0.5568732884327346	0.88847126096471	0.3275271396957397	0.5427464062952403	0.6311269552795539	0.0017003656967611413
0.0007735187531125623	0.0006261037039980077	0.00047762484985358465	0.0003125997695796031	0.00019351356903226486	7.097707128267824e-05	0.0024100892419715433	[1.38393656 1.63510317 1.77441096 1.77441096 1.63510317 1.38393656]	[1.09547305 1.43295062 1.45079664 1.33321771 1.14663321]	[0.8581697 1.10933631 1.10933631 0.8581697 ]	[0.6247589 0.69940132 0.60180489]	[0.34718271 0.44303651]	[0.14237621]	0.8905412303838367	2.4015637181968197	0.29238266519001954	0.6846117533243168	0.8845683746519462	0.19971356712245808	0.5474107099096829	0.4240218661938495	0.0020855026970554315
0.00390844131244368	0.003177699078645931	0.0024476641881398587	0.0016406488090414326	0.0010359667844885467	0.00039913810141060756	0.0033014561342986316	[4.71165617 5.42214413 5.82388418 5.82388418 5.42214413 4.71165617]	[3.78983136 4.73602313 4.76464785 4.41996558 3.88812364]	[2.96629883 3.67678679 3.67678679 2.96629883]	[2.15223709 2.40080891 2.10680097]	[1.24590643 1.54131105]	[0.52751084]	0.8227056486742731	3.2019980777044745	0.28399617126978444	0.5373427420294686	0.9658001903400242	0.22128210769855056	0.4959734146432621	0.41342068804364096	0.007130951552117189
0.00024835103381448	0.00020217997580511393	0.00015579457385030067	0.00010494941848273759	6.648184782855757e-05	2.6484075475554713e-05	0.0028671007458620167	[0.25546775 0.29241687 0.31308687 0.31308687 0.29241687 0.25546775]	[0.20504069 0.25443503 0.25663979 0.23924788 0.21146591]	[0.16103884 0.19798796 0.19798796 0.16103884]	[0.11740195 0.12980402 0.11452457]	[0.06858467 0.08328975]	[0.02972005]	0.724913225794269	3.2117688932492094	0.32527185071539166	0.5379989574270904	0.8504954455521423	0.30009057578494613	0.4165084827976065	0.332062228809922	0.00026394659466815005
0.002118867571778418	0.0017266903644552987	0.0013329911453092323	0.0009157613498797834	0.00056581699273094	0.00020059567931632503	0.0023381744841355977	[4.23502118 4.5843354 4.78343356 4.78343356 4.5843354 4.23502118]	[3.42605558 3.89381884 3.90855734 3.74674127 3.47859402]	[2.66962841 3.01894263 3.01894263 2.66962841]	[1.90770795 2.05365424 1.88369598]	[1.12591865 1.26772181]	[0.41685756]	0.7731986857283148	2.4767595641468616	0.28811119912690075	0.5844536073871255	0.8939427827625382	0.1987087580375998	0.2549006559039265	0.5774916290004567	0.005342460684749601
0.001609347787882687	0.0013093700753956682	0.0010074398256028887	0.0006826428060772495	0.00042413093258696354	0.0001537464577626183	0.0022982906446907315	[2.57374327 2.86133972 3.02432664 3.02432664 2.86133972 2.57374327]	[2.06974992 2.4563522 2.47184697 2.33952095 2.12026944]	[1.61627609 1.90387253 1.90387253 1.61627609]	[1.16012883 1.27022659 1.13716123]	[0.67797976 0.79111174]	[0.26159967]	0.6639654247644423	2.94344321096922	0.26444165612632087	0.6633894428360866	0.8934472422051201	0.2469010931088958	0.3303792227172586	0.5117577604694287	0.0031523946572407932
0.004004080909585486	0.0032241572882598215	0.0024287224333172956	0.0015628051731839876	0.0009215825286367737	0.00025454348748055064	0.0033280297270532294	[2.76767803 3.20455372 3.45154476 3.45154476 3.20455372 2.76767803]	[2.16488963 2.76712509 2.80271821 2.61342292 2.28421125]	[1.68142285 2.11829854 2.11829854 1.68142285]	[1.187693 1.33647794 1.13269734]	[0.64152033 0.78775242]	[0.19392154]	0.8406813710401763	3.517977943626776	0.33444690660997994	0.62570601661224	0.9216324321832812	0.3808103815893037	0.48733455671070863	0.6947838441374607	0.006148697364549394
0.0007759418976661089	0.0006267385530137601	0.0004760519491889688	0.0003080070491081037	0.00018878809572009725	6.739151075482464e-05	0.0023380724881385557	[1.02124133 1.22198844 1.33254784 1.33254784 1.22198844 1.02124133]	[0.80252936 1.07293844 1.08913381 0.99601579 0.84748927]	[0.6287773 0.82952441 0.82952441 0.6287773 ]	[0.45851683 0.51420281 0.43846648]	[0.24939838 0.323892 ]	[0.10052832]	0.7693977461671284	2.432097366873847	0.3191700149455948	0.5193809569721314	0.8739907483555335	0.2768336249116481	0.5917466129084604	0.439493929563658	0.0016689518112860465
0.00408736309006198	0.003328866388655912	0.002571089464363554	0.0017340409040048378	0.0011059270285314225	0.00044504873146785593	0.0022513140953808945	[4.70420839 5.40425946 5.79966498 5.79966498 5.40425946 4.70420839]	[3.79264246 4.72338186 4.75225255 4.41267901 3.88748431]	[2.97591837 3.67596943 3.67596943 2.97591837]	[2.16940908 2.41461516 2.12590084]	[1.27176144 1.56459763]	[0.56069345]	0.6363646129983251	2.965284910274704	0.2550876645919945	0.6380429966640291	0.966553319851173	0.3404129157128791	0.4867688994003406	0.3439189131457479	0.006324609767412485
0.0003935564375627603	0.0003195592834636149	0.0002446565103179652	0.00016410922512199774	0.00010097948289490699	3.527040214082786e-05	0.0027394096594668513	[0.50567863 0.56677895 0.60124104 0.60124104 0.56677895 0.50567863]	[0.40378574 0.4866234 0.49098672 0.46383555 0.41716165]	[0.31526876 0.37636908 0.37636908 0.31526876]	[0.22583487 0.24824194 0.21980512]	[0.13020586 0.1527783 ]	[0.04855373]	0.8881356511689165	2.5680852121527225	0.28021446151859286	0.6072029045238956	0.9315236777190716	0.2560300197561898	0.3348230375678696	0.5285810885375251	0.0006027654146153136
0.0002302906243537651	0.00018626067541089602	0.0001414956095893572	9.260762519516051e-05	5.6493874600441606e-05	1.92400152215365e-05	0.002885773728680157	[0.22221456 0.25798753 0.2779262 0.2779262 0.25798753 0.22221456]	[0.17518665 0.2237863 0.22684785 0.21100068 0.18396289]	[0.13693497 0.17270794 0.17270794 0.13693497]	[0.0985118 0.11000435 0.09459055]	[0.05489381 0.06765993]	[0.02050283]	0.78977298274032	2.845043261546207	0.24238337511118133	0.5571916991833495	0.9563882512111851	0.313970890195427	0.4526429067004254	0.5189145651122412	0.0003158417393623259
0.0006721887170442037	0.0005488877680154607	0.00042486273630672335	0.0002930108871877039	0.00018411632604750357	7.076710340502756e-05	0.0023171894224253797	[0.82439743 0.89864368 0.94076951 0.94076951 0.89864368 0.82439743]	[0.66715892 0.76679077 0.77070805 0.73673357 0.67972158]	[0.52248307 0.59672932 0.59672932 0.52248307]	[0.37681996 0.40650358 0.3711347 ]	[0.22564336 0.25515522]	[0.09077902]	0.7381441735567887	2.437934433081582	0.24795857609866578	0.5651050352952308	0.8797250767596072	0.32482125852818033	0.2511542425747396	0.4369684393377633	0.0007406690267364512
0.008735640940618171	0.007097568790926272	0.005467471841851672	0.0036699193352213717	0.002297534674618609	0.0008384037600464598	0.0032736158653438327	[6.21174624 7.072646 7.56372625 7.56372625 7.072646 6.21174624]	[5.01289134 6.1555247 6.17556122 5.74934298 5.10531481]	[3.90645991 4.76735966 4.76735966 3.90645991]	[2.80954312 3.13277188 2.76553529]	[1.62136033 1.99184726]	[0.64769006]	0.8565717932744376	2.993467752784929	0.27971068624580026	0.5464226558153651	0.8479324628758036	0.3817845075388695	0.4861966669808694	0.5149859413028876	0.011522752716108866
0.0011744386714694244	0.0009447002471897833	0.0007127504111982369	0.00045020897686681943	0.00027078171423690936	9.482230450118995e-05	0.0036044786818375525	[0.91779432 1.1369941 1.2550259 1.2550259 1.1369941 0.91779432]	[0.71063267 1.00561014 1.02664051 0.9240724 0.76518664]	[0.55802498 0.77722476 0.77722476 0.55802498]	[0.41255635 0.46035592 0.38853697]	[0.21199704 0.29086791]	[0.08650191]	0.9079352670290957	3.036088868040121	0.1884190676046933	0.6155619364412025	0.8937377588160442	0.29363130899357354	0.748783368453642	0.4153415753230987	0.0018446350046048834
0.001163439020698197	0.000931150297818893	0.0006882677521394161	0.0004235606409487766	0.0002425669715981018	6.2704874220323e-05	0.003318532922565138	[0.77288771 0.94127376 1.0337493 1.0337493 0.94127376 0.77288771]	[0.58268456 0.81750611 0.8407402 0.77396952 0.64631411]	[0.45611095 0.624497 0.624497 0.45611095]	[0.32587681 0.37118371 0.29755892]	[0.16489654 0.21263168]	[0.04794046]	0.8345984525165966	3.292818586228782	0.3257994371749334	0.5640562752187143	0.8505764940926029	0.38055109558669564	0.6256675912565575	0.6764390470420026	0.0018555889812590153
0.00025808588152670707	0.00020896204234295896	0.0001592199185480397	0.00010457871665697541	6.442442550201924e-05	2.30227602348665e-05	0.003385574759602286	[0.22349916 0.26056136 0.28116982 0.28116982 0.26056136 0.22349916]	[0.17677864 0.22683805 0.22977159 0.21294824 0.18509815]	[0.13837762 0.17543981 0.17543981 0.13837762]	[0.1001241 0.11174845 0.0964133 ]	[0.05609023 0.06978412]	[0.02209669]	0.8928230635649128	3.0284087238479587	0.23130357584289551	0.6172087029599617	0.9150854823833333	0.29713770560918773	0.4731359328376324	0.46307580215463734	0.0003034956407436968
0.001483277719881811	0.0011987196518586435	0.0009102508804440949	0.0005938028734742214	0.0003609786796038966	0.00011974590528892837	0.0031687633959111804	[1.79639024 2.09163293 2.25694268 2.25694268 2.09163293 1.79639024]	[1.41692291 1.81770623 1.84022939 1.70717273 1.48521758]	[1.10575025 1.40099294 1.40099294 1.10575025]	[0.79368616 0.88936039 0.76275738]	[0.43908862 0.54636752]	[0.16058301]	0.8763724603341976	3.1852104451017507	0.33087148756084245	0.6341482114657611	0.861545154822864	0.2272120170040994	0.4884160550507731	0.551670644477374	0.0030002940417689955
0.0006835380491122371	0.0005510850309461199	0.00041752042647980915	0.00026694125359900636	0.00016270101800992795	5.916218976751508e-05	0.003483488755425379	[0.37789446 0.46247591 0.50822471 0.50822471 0.46247591 0.37789446]	[0.29475353 0.40830713 0.41599878 0.37632195 0.31464068]	[0.23149976 0.3160812 0.3160812 0.23149976]	[0.17082561 0.19068382 0.1621114 ]	[0.09023255 0.12129546]	[0.03778375]	0.8698720012364022	3.312278756439449	0.251934494330244	0.6532483564683108	0.8574294148781204	0.4339950968113702	0.6831319950023874	0.38459316408096406	0.0006496100437611541
0.0036017025008782035	0.0029194550397221627	0.002233221985774114	0.001478128994774782	0.0009150076683393258	0.000326855874996751	0.003209357675135136	[2.84983866 3.29166675 3.54019503 3.54019503 3.29166675 2.84983866]	[2.27145187 2.8654139 2.89094573 2.68394073 2.3527233 ]	[1.77433651 2.2161646 2.2161646 1.77433651]	[1.27949405 1.42849991 1.2423825 ]	[0.72424611 0.89654589]	[0.28440814]	0.6827487206156913	4.1509038274641155	0.31999703374041666	0.6299708036503782	0.9448390343639319	0.3457452203018561	0.47855672287783146	0.4922945853087927	0.004431484734403969
0.0030392812703249274	0.0024601536710886886	0.0018850070526412002	0.0012282911141834629	0.0007705365330715943	0.0003051879331217499	0.0021801611206728046	[3.28911504 4.00266936 4.39524514 4.39524514 4.00266936 3.28911504]	[2.61170085 3.56060835 3.60058685 3.24589097 2.72980993]	[2.05239574 2.76595006 2.76595006 2.05239574]	[1.5230135 1.70391712 1.46894843]	[0.83200407 1.1204698 ]	[0.37987659]	0.6958565614578627	2.602820142476156	0.3062187637831781	0.5780329610953584	0.9039094815516706	0.3557920757133732	0.7348554772131197	0.2841479087837854	0.0059835587611913555
0.0016040412532347637	0.0012844370723739615	0.0009498441303225803	0.0005894199315812978	0.0003350173217867652	7.709787315201954e-05	0.002758517288961675	[1.33419133 1.58427103 1.72397449 1.72397449 1.58427103 1.33419133]	[1.01131058 1.3644312 1.39828509 1.30299143 1.11154285]	[0.78866211 1.03874181 1.03874181 0.78866211]	[0.55475401 0.63182703 0.50946499]	[0.2863048 0.35262991]	[0.07222953]	0.7957108567221789	3.19841165306573	0.3597703607597865	0.651887431764992	0.868869803769319	0.3736043541613226	0.5375453723525507	0.7520111607599724	0.0032945180188070525
0.002019989046885898	0.0016329925182485374	0.0012481922824623846	0.0008098782293214843	0.0005032677080726715	0.0001888479669407861	0.003125224390552375	[3.84351389 4.66029923 5.11364875 5.11364875 4.66029923 3.84351389]	[3.04828329 4.13850758 4.18026285 3.77580345 3.18356693]	[2.38833634 3.20512168 3.20512168 2.38833634]	[1.75758772 1.97623335 1.69429619]	[0.95346273 1.2821932 ]	[0.41209884]	0.8693674288940969	2.9803113922880686	0.29868674286496216	0.5856760159709048	0.9046487802745277	0.14157603700999663	0.7278591417952917	0.37412573304303864	0.007925015480676584
0.0026791764965397227	0.002179675195354645	0.0016789155815633292	0.0011285713521373393	0.0007130737761114821	0.00027827926335746494	0.003118982430957808	[2.91918276 3.3443626 3.58362765 3.58362765 3.3443626 2.91918276]	[2.34513132 2.91280395 2.93439088 2.73193594 2.41243879]	[1.83838734 2.26356718 2.26356718 1.83838734]	[1.33588986 1.4828143 1.30532388]	[0.77729338 0.94975084]	[0.33108005]	0.8659630210664919	2.987585103558308	0.32786225502184674	0.5575998177842005	0.8737609854216748	0.26019259786095333	0.4490096471096143	0.38339111826199235	0.003677584730405033
0.0014834566385715673	0.00120073695682332	0.0009157175578200286	0.0006003663312561385	0.0003704287986558696	0.00013249990103653491	0.002797216774175208	[1.85122703 2.17045232 2.34850137 2.34850137 2.17045232 1.85122703]	[1.46676554 1.89659175 1.91847589 1.7699977 1.53180249]	[1.14734099 1.46656628 1.46656628 1.14734099]	[0.83099915 0.93054388 0.8016161 ]	[0.46337192 0.58481899]	[0.18417657]	0.8003605076953186	3.1748725451173905	0.3590735945921808	0.6257174326191642	0.9030379763452546	0.24832193772616343	0.5216764506939839	0.46652308205760173	0.0028808846413973144
0.0007369958994429102	0.0005937732243077172	0.00044639446893351053	0.0002874346195179014	0.00016982909779805926	4.8762334939906395e-05	0.002971743865549935	[0.67754316 0.78379306 0.84328927 0.84328927 0.78379306 0.67754316]	[0.52734932 0.67448494 0.68588426 0.64228096 0.56102387]	[0.41083003 0.51707992 0.51707992 0.41083003]	[0.29116651 0.326427 0.27603437]	[0.15831878 0.19163134]	[0.04935847]	0.8455812393347214	3.0371469792853083	0.39604047658973984	0.5042442068876932	0.957941511795591	0.32097517462607544	0.43443884586003173	0.6592044107038297	0.0011802368235865847
0.001244889498071614	0.0010006079200903452	0.0007510482534110737	0.00047491123472448947	0.0002808743980369809	8.342156125985694e-05	0.0026728208175243805	[1.98296418 2.38175038 2.60334524 2.60334524 2.38175038 1.98296418]	[1.53467848 2.08135212 2.11862505 1.94297937 1.64613144]	[1.19784574 1.59663194 1.59663194 1.19784574]	[0.85989547 0.97381807 0.80915678]	[0.45085232 0.58512911]	[0.15114762]	0.9467127763602834	2.4599229200511106	0.30190062907892384	0.6423239134684058	0.9162539041493359	0.1993733921839308	0.616834926998158	0.6089773796165856	0.004478680009381899
0.0006829331971136281	0.00054508816582937	0.00040337779378654605	0.0002434375042087832	0.0001383580080280793	4.221433975123893e-05	0.00309823340566881	[0.61980213 0.79810426 0.89114074 0.89114074 0.79810426 0.61980213]	[0.4619534 0.70426439 0.7293301 0.65053902 0.52200036]	[0.36415163 0.54245376 0.54245376 0.36415163]	[0.27200527 0.30015854 0.24615852]	[0.12609489 0.18216543]	[0.04620154]	0.8007515024387366	3.196689372921488	0.25270459017763264	0.637304111124448	0.9096179797234732	0.284740606404224	0.9170416947626396	0.49716530695628514	0.001726322080394126
0.0020234200239029818	0.0016243164199645037	0.00121710160494047	0.0007622521869699604	0.0004495411016374459	0.0001369974918858311	0.002801990314855779	[1.80844896 2.21425171 2.43723887 2.43723887 2.21425171 1.80844896]	[1.39158758 1.94591381 1.98571625 1.80428658 1.50544983]	[1.08858844 1.49439119 1.49439119 1.08858844]	[0.78936003 0.89232941 0.73779834]	[0.4041981 0.5415393]	[0.14157838]	0.7942921420162602	2.9208234603436747	0.2889988528325615	0.6046620620232155	0.8687240206730794	0.33343337624720604	0.7004819141679395	0.567031134316064	0.00431230416070989
0.00018511510719035676	0.00014927916053545767	0.00011245424857096868	7.275060363841656e-05	4.322736343483477e-05	1.2823467442122116e-05	0.0027203274091446403	[0.28643608 0.33042867 0.35504668 0.35504668 0.33042867 0.28643608]	[0.2235439 0.28431746 0.28896321 0.27080113 0.23713357]	[0.1742414 0.21823399 0.21823399 0.1742414 ]	[0.12372775 0.13839089 0.1176366 ]	[0.06776939 0.08178609]	[0.02179376]	0.782265437361474	3.1093490693435117	0.32323410243932654	0.649206655525005	0.9107717347165944	0.20883924134935827	0.41958969734695895	0.637972663311696	0.0004636256396468651
0.0001266039186844155	0.0001021596521299293	7.716164136758704e-05	4.989276178892209e-05	3.0029566646216094e-05	9.652307236351588e-06	0.002811959693361442	[0.16266934 0.19040179 0.20581513 0.20581513 0.19040179 0.16266934]	[0.12716907 0.16509024 0.16780495 0.15584951 0.13484787]	[0.09934761 0.12708006 0.12708006 0.09934761]	[0.07124862 0.07990188 0.06782534]	[0.03897466 0.04837961]	[0.0137927]	0.8144156481464794	3.081401487717808	0.3096677391095698	0.6654964091933615	0.9046797173150375	0.2402883582333303	0.47611356305059427	0.5636558313743041	0.000255909359080417
0.000222337188940763	0.0001806664014532732	0.00013854022560881344	9.316554380520867e-05	5.764432360035111e-05	2.0663034846288437e-05	0.002641414198095941	[0.35832825 0.40192139 0.42649431 0.42649431 0.40192139 0.35832825]	[0.2865959 0.34553871 0.34852991 0.32896812 0.29571352]	[0.22398117 0.26757431 0.26757431 0.22398117]	[0.1608648 0.17678181 0.15675808]	[0.09319097 0.10955872]	[0.03570105]	0.8776265934670976	2.4123435930609056	0.3188597850480104	0.5255673066437395	0.8602274643356971	0.211561524579518	0.33742417965473515	0.49857686582848987	0.00040815635536438377
0.0008025702946708959	0.0006440762077656612	0.0004805237158891163	0.0003006490529258775	0.00017597090657180036	5.085996398388177e-05	0.003057331749496954	[0.95173363 1.15228285 1.26261602 1.26261602 1.15228285 0.95173363]	[0.72844582 1.00478372 1.02806741 0.94348929 0.79297369]	[0.56968589 0.77023511 0.77023511 0.56968589]	[0.40938477 0.46391037 0.38058151]	[0.21161493 0.27480599]	[0.06906064]	0.865094607434802	2.9267243777978584	0.3187654987065587	0.5478675357662723	0.9493044317892487	0.23257493721820907	0.6172115991789453	0.6151777645519867	0.0020719193734360223
0.0011765927741625368	0.000954350608989206	0.0007303828697201129	0.00048582809462745344	0.0003003074879280485	0.00010650434277275505	0.0020681699486820547	[2.4097365 2.75361071 2.94734482 2.94734482 2.75361071 2.4097365 ]	[1.92275728 2.38594246 2.40675599 2.24789999 1.98845864]	[1.50147942 1.84535363 1.84535363 1.50147942]	[1.0797886 1.19993138 1.0499156 ]	[0.61576522 0.74836756]	[0.23765173]	0.6590118771888962	2.860765375205306	0.3361095560752967	0.659339895625481	0.896236697032993	0.20921853278789473	0.42876911247158433	0.5084385809088718	0.003475163181425515
0.00023375591245959146	0.00018951006982152272	0.00014456293085327043	9.633980753506155e-05	5.8675625809951864e-05	1.9542170765182133e-05	0.0025620639393796134	[0.26464222 0.29709418 0.31538848 0.31538848 0.29709418 0.26464222]	[0.21038028 0.25464964 0.25725726 0.24318215 0.2183284 ]	[0.16406646 0.19651842 0.19651842 0.16406646]	[0.11705301 0.12888099 0.11347334]	[0.06679472 0.07828787]	[0.02373633]	0.8611419564595184	2.42352467446437	0.3146514105996831	0.5466919334206075	0.8841009837569462	0.3102625227238917	0.3347718408220465	0.5712885873700738	0.0003347357009415378
0.00010377071356076812	8.367567925623408e-05	6.331012473212498e-05	4.05552574715607e-05	2.465631095737426e-05	8.708066332466328e-06	0.0026647742019740455	[0.13429833 0.16267471 0.17812968 0.17812968 0.16267471 0.13429833]	[0.10472832 0.14299766 0.14566043 0.13265312 0.11172204]	[0.08215203 0.11052841 0.11052841 0.08215203]	[0.0601501 0.06737673 0.05707765]	[0.03208509 0.04230234]	[0.01290555]	0.8237154171136832	2.923998233541694	0.2853867441344354	0.7050861766993419	0.928886882644565	0.2444809243903888	0.6257353351780442	0.43213505534482066	0.00022264400399228893
0.00023033304607220366	0.0001861497154761538	0.00014104033810320246	9.22047283520373e-05	5.5634344908856646e-05	1.7848020741824185e-05	0.0020927941153623783	[0.25455241 0.2927443 0.31412205 0.31412205 0.2927443 0.25455241]	[0.20022176 0.25250319 0.25603145 0.23964795 0.21055136]	[0.1562207 0.19441259 0.19441259 0.1562207 ]	[0.11155342 0.12436466 0.10692359]	[0.0620395 0.07506755]	[0.02160678]	0.7462374707102404	2.459792817694143	0.35032840866905135	0.6086595845129346	0.8390976261927636	0.3810952456501123	0.41401709247646185	0.5822392403287862	0.00037375569783217765
0.0017947475481896605	0.0014554613529810085	0.0011121420066689636	0.0007408820408244856	0.0004544145166052321	0.0001558598034754873	0.002733249912540965	[1.44664087 1.63602864 1.74280492 1.74280492 1.63602864 1.44664087]	[1.15242252 1.40907332 1.42227043 1.33740367 1.19336942]	[0.89915107 1.08853883 1.08853883 0.89915107]	[0.64365604 0.71167729 0.62513572]	[0.36743392 0.43766194]	[0.13564778]	0.8011207262101324	3.189141386266891	0.37708153137906597	0.6352934589331118	0.9102883701809477	0.40588417304280583	0.37567624476897454	0.5461037102083571	0.001957889733822954
0.002473469397384101	0.0020033500981827654	0.0015304226039279576	0.001015843152157282	0.0006190112095240669	0.0002017237413486568	0.0020076384232680577	[3.92821895 4.44745027 4.74234216 4.74234216 4.44745027 3.92821895]	[3.13617504 3.83686718 3.86279638 3.62145596 3.23013399]	[2.43809008 2.95732139 2.95732139 2.43809008]	[1.73594196 1.92800021 1.69242653]	[0.98097318 1.18233665]	[0.34630631]	0.5921935913113477	2.619009308711317	0.2153954207722334	0.6036659105728374	0.8571594428046374	0.28013743559614784	0.42148446941754	0.6127616108274291	0.007065083412910853
0.001088882931100436	0.0008827520154582999	0.0006755757030178326	0.00044510585673347225	0.00027821031394247085	0.00010653868530525028	0.002659030273666604	[0.85916065 1.01294016 1.09807131 1.09807131 1.01294016 0.85916065]	[0.68253929 0.88843997 0.89900714 0.82632958 0.71221765]	[0.53559628 0.68937579 0.68937579 0.53559628]	[0.39161734 0.4371128 0.37837772]	[0.2201776 0.27989424]	[0.09406968]	0.6972062237004287	3.2661575667406098	0.33391772228163097	0.5906943779640339	0.87503033382309	0.4112391001863958	0.5349163934221025	0.36480810906298533	0.001153579415443334
0.000708470215528463	0.0005740239331985027	0.0004379844299343782	0.00029143045936885954	0.00017700149187856878	5.745342968456906e-05	0.002237886460599272	[2.41356152 2.71144361 2.88010757 2.88010757 2.71144361 2.41356152]	[1.92217476 2.32699487 2.34690362 2.21410692 1.98729559]	[1.49590884 1.79379092 1.79379092 1.49590884]	[1.06430094 1.17494944 1.0346325 ]	[0.60422408 0.7136731 ]	[0.21013758]	0.727130651121657	2.4344243366280107	0.23525357949953327	0.6048876749046255	0.886369405460173	0.11795984878685337	0.36447088609835804	0.6100134499715556	0.003685911041947109
0.0007897384550925098	0.0006390161929439424	0.0004862112954539768	0.00031875905292174793	0.0001952639131880632	6.765291625366217e-05	0.0025559316388693923	[0.76005122 0.88370999 0.95268685 0.95268685 0.88370999 0.76005122]	[0.60052675 0.76800436 0.77781595 0.72212866 0.62899915]	[0.46947468 0.59313345 0.59313345 0.46947468]	[0.3383559 0.37798841 0.32559213]	[0.18892991 0.23410586]	[0.07199872]	0.7081243858948473	2.9363743794728845	0.2837068418850773	0.5931510985144928	0.8460088793902251	0.3549543643908444	0.46787544736713005	0.5034524153144542	0.0011017205396548395
0.004042147094681586	0.003281383878938518	0.0025213323511941257	0.0016729319542171245	0.0010546918033677842	0.0004093321957936567	0.002927066149526568	[3.71795656 4.35963026 4.71932267 4.71932267 4.35963026 3.71795656]	[2.9754824 3.83097751 3.86222827 3.55066628 3.07468357]	[2.33220941 2.97388311 2.97388311 2.33220941]	[1.7023992 1.90638417 1.65688622]	[0.96921573 1.23106099]	[0.41947957]	0.7479512935090306	2.9953302813918934	0.2416326600073742	0.5377167656532845	0.9408630833068362	0.32187895860647314	0.5604551899284681	0.37120520818391645	0.005738357104271735
0.0027641911883653134	0.002230583264980543	0.0016912881549243125	0.0010909366822284374	0.0006635671610422485	0.00022550289181661823	0.0032390886040324523	[1.98316774 2.36526803 2.57733361 2.57733361 2.36526803 1.98316774]	[1.55720612 2.07381449 2.10301234 1.92650691 1.64335454]	[1.21739292 1.59949322 1.59949322 1.21739292]	[0.88200037 0.99260552 0.84297098]	[0.47739513 0.61818357]	[0.1828917]	0.897371492204605	2.9590056284821555	0.24707925849240503	0.6395774528615794	0.8877262981369695	0.3675321487070433	0.5936877934244071	0.5026585919206636	0.0036740964095154254
0.0024048794618700114	0.0019375768910658694	0.001464165838176411	0.0009364581797469561	0.0005645743208119632	0.00018557878573239098	0.0030179132336453146	[1.97247833 2.3699085 2.58998712 2.58998712 2.3699085 1.97247833]	[1.54048671 2.07948476 2.11203334 1.92999818 1.63609244]	[1.20410082 1.60153098 1.60153098 1.20410082]	[0.87199457 0.98322454 0.82863805]	[0.46466719 0.60776178]	[0.17316452]	0.882044058007606	3.1595724702036585	0.32735487408224007	0.6878067733879316	0.8929958629884744	0.3428646350071106	0.6238572838880782	0.5259718026553518	0.003964636106763537
0.0013354249225142124	0.0010823935137123926	0.0008267232383543853	0.0005479488602536865	0.0003371993560460894	0.00011766952961311277	0.0019569242765291703	[1.74053191 1.99274371 2.13454075 2.13454075 1.99274371 1.74053191]	[1.38467086 1.72547337 1.74253922 1.62770512 1.43712111]	[1.08126005 1.33347185 1.33347185 1.08126005]	[0.77686383 0.86376211 0.75312747]	[0.44071371 0.53562953]	[0.16736436]	0.6619444729282198	2.3586933775325045	0.21218413585804222	0.6419150082185767	0.8999434790867108	0.3468862229263048	0.425285777519093	0.5187512256806154	0.002480520935860073
0.0026661190475713555	0.002157627260324852	0.0016463639903985714	0.0010877435159734905	0.0006615035850319516	0.00021295686097400735	0.0017277801252726312	[4.05138811 4.61596864 4.93661281 4.93661281 4.61596864 4.05138811]	[3.22954828 3.99173267 4.01928806 3.75550394 3.33166722]	[2.50982739 3.07440791 3.07440791 2.50982739]	[1.7868213 1.99206916 1.73927808]	[1.00269667 1.22151986]	[0.35173831]	0.7656142557597662	2.329293658450851	0.37932594118723645	0.7386972141693802	0.9223170243200969	0.3383323470762981	0.4504906045371776	0.6175565451785086	0.00777146898271437
0.0027012776937116946	0.002181221038460722	0.0016605760938537904	0.0010742794406574285	0.0006588378358297277	0.00023017270834708856	0.002692341223628104	[3.45496625 4.14114523 4.52415988 4.52415988 4.14114523 3.45496625]	[2.73021537 3.65234999 3.69131557 3.36059567 2.85807757]	[2.13332669 2.81950568 2.81950568 2.13332669]	[1.55139858 1.74907434 1.49181298]	[0.84040097 1.10756063]	[0.33430191]	0.8358322825449068	2.7308198919343765	0.31254510596623963	0.6028512825483846	0.8813824190920614	0.24691353535540708	0.6568979093576587	0.4760140134043471	0.007218766724506004
[truncated: 9,306 more rows]
