# Supplementary material for: Covid-19 infection risk on US domestic airlines
Source: Health Care Manag Sci. 2022 Jul 2;25(3):347–62. doi: 10.1007/s10729-022-09603-6 (PMC9474510; doi:10.1007/s10729-022-09603-6)
Supplement: Supplementary file 3 — (IPYNB 91 kb) [file 10729_2022_9603_MOESM3_ESM.ipynb]

# %% [code]
import numpy as np
import pandas as pd
import matplotlib.pyplot as plt

# %% [code]
pop = pd.read_csv("2016 MA Population.csv") 
income = pd.read_csv("MA Median Income.csv")
covid = pd.read_csv("MA COVID Data 1-9-21.csv")

# %% [code]
pop

# %% [code]
conditions = [
    (income['Median_Income'] < 25000),
    (income['Median_Income'] >= 25000) & (income['Median_Income'] < 50000),
    (income['Median_Income'] >= 50000) & (income['Median_Income'] < 75000),
    (income['Median_Income'] >= 75000) & (income['Median_Income'] < 100000),
    (income['Median_Income'] >= 100000) & (income['Median_Income'] < 150000),
    (income['Median_Income'] >= 150000)
    ]

# create a list of the values we want to assign for each condition
values = [0.6, 0.8, 1.6, 3.4, 3.0, 5.6]

# create a new column and use np.select to assign values to it using our lists as arguments
income['flights'] = np.select(conditions, values)

# %% [code]
len(pop)

# %% [code]
len(income)

# %% [code]
covid.Total_Cases.isNA()

# %% [code]
covid

# %% [code]
merged = income.merge(pop, 'left', left_on='Municipality', right_on='Municipality')
merged = merged.merge(covid, 'left', left_on='Municipality', right_on='Municipality')

# %% [code]
merged.Total_Cases = merged.Total_Cases.replace({"<5": 4})

# %% [code]
merged[merged.Population.isna()]

# %% [code]
merged = merged.astype({'Population': 'float64', 'Total_Cases': 'float64'})

# %% [code]
merged

# %% [code]
total_pop = sum(merged.Population * merged.flights)
merged.Calculated = merged.flights * merged.Population / total_pop

# %% [code]
merged

# %% [code]
plt.scatter(merged.Median_Income, merged.Total_Cases/merged.Population)

# %% [code]
merged.Median_Income.corr(merged.Total_Cases/merged.Population)

# %% [code]
plt.scatter(merged.flights * merged.Population, merged.Total_Cases)

# %% [code]
(merged.flights * merged.Population).corr(merged.Total_Cases)

# %% [code]
merged_wo_boston = merged[merged['Municipality'] != "Boston"]

# %% [code]
plt.scatter(merged_wo_boston.flights * merged_wo_boston.Population, merged_wo_boston.Total_Cases)

# %% [code]
(merged_wo_boston.flights * merged_wo_boston.Population).corr(merged_wo_boston.Total_Cases)

# %% [code]
plt.scatter(merged.Calculated, merged.Total_Cases/merged.Population)

# %% [code]
merged[merged['Municipality'] == 'Boston']

# %% [code]
#Average risk of COVID in MA
sum(merged.Total_Cases)/sum(merged.Population)

# %% [code]
#Average Risk weighted by number of flights

#Pivot table to get groups based on income/number of flights
t = pd.pivot_table(merged, index = 'flights', aggfunc = sum)

# %% [code]
t

# %% [code]
#Calculate average risk for each group
t['Risk'] = t.Total_Cases / t.Population

#Calculate overall number of total flights
total_flights = sum(t.index * t.Population)

#Weighted risk calculation - this is just sum(flights*cases)/total_flights
sum(t.index * t.Population * t.Calculated) / total_flights

# %% [code]
t

# %% [code]
plt.scatter(t.index, t.Calculated)

# %% [code]
