# Supplementary material for: Covid-19 infection risk on US domestic airlines
Source: Health Care Manag Sci. 2022 Jul 2;25(3):347–62. doi: 10.1007/s10729-022-09603-6 (PMC9474510; doi:10.1007/s10729-022-09603-6)
Supplement: Supplementary file 4 — (CSV 4 kb) [file 10729_2022_9603_MOESM4_ESM.csv]

Municipality	Total_Cases
Abington	1073
Acton	596
Acushnet	808
Adams	171
Agawam	1699
Alford	<5
Amesbury	773
Amherst	981
Andover	1748
Aquinnah	<5
Arlington	1194
Ashburnham	247
Ashby	106
Ashfield	21
Ashland	1025
Athol	444
Attleboro	2732
Auburn	1082
Avon	305
Ayer	602
Barnstable	2128
Barre	181
Becket	43
Bedford	595
Belchertown	502
Bellingham	688
Belmont	785
Berkley	447
Berlin	120
Bernardston	32
Beverly	2342
Billerica	2574
Blackstone	367
Blandford	32
Bolton	112
Boston	46455
Bourne	707
Boxborough	121
Boxford	341
Boylston	194
Braintree	2664
Brewster	234
Bridgewater	1683
Brimfield	121
Brockton	9721
Brookfield	144
Brookline	1438
Buckland	29
Burlington	1261
Cambridge	3346
Canton	1117
Carlisle	111
Carver	399
Charlemont	8
Charlton	637
Chatham	138
Chelmsford	1866
Chelsea	6914
Cheshire	72
Chester	32
Chesterfield	20
Chicopee	3431
Chilmark	11
Clarksburg	28
Clinton	1091
Cohasset	231
Colrain	19
Concord	783
Conway	18
Cummington	15
Dalton	164
Danvers	2171
Dartmouth	2491
Dedham	1407
Deerfield	110
Dennis	388
Dighton	469
Douglas	299
Dover	149
Dracut	2460
Dudley	567
Dunstable	97
Duxbury	553
East Bridgewater	744
East Brookfield	98
East Longmeadow	1035
Eastham	54
Easthampton	583
Easton	1158
Edgartown	192
Egremont	10
Erving	33
Essex	101
Everett	6303
Fairhaven	1326
Fall River	9734
Falmouth	830
Fitchburg	3290
Florida	5
Foxborough	756
Framingham	5640
Franklin	1038
Freetown	606
Gardner	1500
Georgetown	342
Gill	22
Gloucester	1182
Goshen	14
Gosnold	5
Grafton	685
Granby	217
Granville	53
Great Barrington	248
Greenfield	571
Groton	282
Groveland	323
Hadley	193
Halifax	301
Hamilton	232
Hampden	270
Hancock	12
Hanover	796
Hanson	535
Hardwick	50
Harvard	84
Harwich	410
Hatfield	91
Haverhill	5557
Hawley	0
Heath	7
Hingham	1133
Hinsdale	39
Holbrook	667
Holden	951
Holland	72
Holliston	495
Holyoke	3514
Hopedale	227
Hopkinton	507
Hubbardston	88
Hudson	1088
Hull	335
Huntington	56
Ipswich	463
Kingston	652
Lakeville	530
Lancaster	364
Lanesborough	76
Lawrence	15391
Lee	205
Leicester	700
Lenox	152
Leominster	3477
Leverett	23
Lexington	795
Leyden	<5
Lincoln	128
Littleton	366
Longmeadow	762
Lowell	11930
Ludlow	1355
Lunenburg	447
Lynn	12722
Lynnfield	802
Malden	4821
Manchester	148
Mansfield	1009
Marblehead	851
Marion	255
Marlborough	3405
Marshfield	1134
Mashpee	404
Mattapoisett	298
Maynard	381
Medfield	330
Medford	3632
Medway	447
Melrose	1330
Mendon	189
Merrimac	258
Methuen	5380
Middleborough	1228
Middlefield	5
Middleton	1029
Milford	2083
Millbury	856
Millis	281
Millville	114
Milton	1522
Monroe	<5
Monson	311
Montague	168
Monterey	14
Montgomery	15
Mount Washington	0
Nahant	170
Nantucket	952
Natick	1256
Needham	1045
New Ashford	<5
New Bedford	9596
New Braintree	24
New Marlborough	21
New Salem	8
Newbury	211
Newburyport	751
Newton	2692
Norfolk	767
North Adams	263
North Andover	2006
North Attleborough	1349
North Brookfield	175
North Reading	874
Northampton	759
Northborough	841
Northbridge	830
Northfield	23
Norton	862
Norwell	410
Norwood	1846
Oak Bluffs	149
Oakham	55
Orange	186
Orleans	88
Otis	29
Oxford	630
Palmer	505
Paxton	275
Peabody	4680
Pelham	17
Pembroke	743
Pepperell	325
Peru	6
Petersham	28
Phillipston	45
Pittsfield	1777
Plainfield	11
Plainville	367
Plymouth	2762
Plympton	79
Princeton	99
Provincetown	51
Quincy	4757
Randolph	2704
Raynham	969
Reading	1316
Rehoboth	638
Revere	7827
Richmond	27
Rochester	283
Rockland	1157
Rockport	187
Rowe	5
Rowley	270
Royalston	43
Russell	70
Rutland	348
Salem	3225
Salisbury	431
Sandisfield	24
Sandwich	559
Saugus	2808
Savoy	11
Scituate	753
Seekonk	868
Sharon	526
Sheffield	61
Shelburne	25
Sherborn	112
Shirley	698
Shrewsbury	1969
Shutesbury	21
Somerset	1387
Somerville	3727
South Hadley	645
Southampton	236
Southborough	314
Southbridge	1162
Southwick	343
Spencer	545
Springfield	13098
Sterling	470
Stockbridge	48
Stoneham	1629
Stoughton	1866
Stow	164
Sturbridge	400
Sudbury	510
Sunderland	113
Sutton	426
Swampscott	756
Swansea	1157
Taunton	3897
Templeton	402
Tewksbury	2299
Tisbury	192
Tolland	7
Topsfield	310
Townsend	281
Truro	19
Tyngsborough	764
Tyringham	8
Unknown town	1290
Upton	189
Uxbridge	566
Wakefield	1513
Wales	50
Walpole	1171
Waltham	3716
Ware	298
Wareham	980
Warren	119
Warwick	6
Washington	<5
Watertown	1563
Wayland	403
Webster	1167
Wellesley	737
Wellfleet	33
Wendell	9
Wenham	183
West Boylston	432
West Bridgewater	521
West Brookfield	155
West Newbury	123
West Springfield	1794
West Stockbridge	27
West Tisbury	71
Westborough	1007
Westfield	1949
Westford	813
Westhampton	42
Westminster	309
Weston	342
Westport	1021
Westwood	611
Weymouth	3159
Whately	46
Whitman	801
Wilbraham	876
Williamsburg	44
Williamstown	176
Wilmington	1516
Winchendon	406
Winchester	824
Windsor	8
Winthrop	1626
Woburn	2941
Worcester	16924
Worthington	20
Wrentham	671
Yarmouth	772
